# Supplementary material for: Genome-wide high-throughput transposon mutagenesis unveils key factors for acidic pH adaptation of Corynebacterium diphtheriae
Source: Microbiology (Reading). 2025 Apr 24;171(4):001554. doi: 10.1099/mic.0.001554 (PMC12022263; doi:10.1099/mic.0.001554)
Supplement: Uncited Table S1. [file mic-171-01554-s002.xlsx]

## Sheet: Sheet1
locus_tag	gene_name	function	logFC	logCPM	PValue	q.value	minus_log2_q	Fitness
diptheriae_00003	recF	DNA replication and repair protein RecF	-0.384668	9.05756	0.00995548	0.0340079	4.87799	null
diptheriae_00006	diptheriae_00006	hypothetical protein	-0.905065	8.51297	6.37674e-08	3.84858e-07	21.3092	null
diptheriae_00007	diptheriae_00007	hypothetical protein	-0.0226204	8.18718	0.846777	0.922971	0.115643	null
diptheriae_00008	diptheriae_00008	hypothetical protein	0.0068243	7.98467	0.904406	0.955491	0.0656862	null
diptheriae_00010	diptheriae_00010	hypothetical protein	1.0358	7.85267	1.47477e-07	8.74619e-07	20.1248	null
diptheriae_00013	lutR_1	HTH-type transcriptional regulator LutR	0.195627	9.88808	0.185676	0.361614	1.46748	null
diptheriae_00014	lutP	L-lactate permease	-0.116781	11.1193	0.382145	0.591974	0.756394	null
diptheriae_00015	diptheriae_00015	hypothetical protein	-0.118514	9.26826	0.449464	0.658332	0.603113	null
diptheriae_00016	cydD_1	ATP-binding/permease protein CydD	0.0103758	11.0407	0.938067	0.974585	0.0371396	null
diptheriae_00017	diptheriae_00017	putative ABC transporter ATP-binding protein HI_0664	-0.123972	11.2044	0.35721	0.57234	0.805056	null
diptheriae_00020	diptheriae_00020	hypothetical protein	0.150063	8.45235	0.369765	0.582619	0.779375	null
diptheriae_00021	diptheriae_00021	hypothetical protein	0.150557	9.18366	0.385666	0.595025	0.748977	null
diptheriae_00023	diptheriae_00023	hypothetical protein	0.0544928	8.21584	0.87367	0.936154	0.0951827	null
diptheriae_00024	diptheriae_00024	hypothetical protein	-0.240553	8.7807	0.131428	0.285235	1.80978	null
diptheriae_00025	diptheriae_00025	hypothetical protein	0.571756	9.4956	0.000310737	0.0014403	9.43941	null
diptheriae_00026	rbsC	Ribose import permease protein RbsC	0.22561	9.42679	0.127144	0.279129	1.84099	null
diptheriae_00027	rbsA	Ribose import ATP-binding protein RbsA	0.124654	9.01827	0.459944	0.667531	0.583093	null
diptheriae_00028	diptheriae_00028	hypothetical protein	-1.99549	7.60164	3.41718e-15	3.27896e-14	44.7938	null
diptheriae_00029	ppiA	Peptidyl-prolyl cis-trans isomerase A	-0.349709	9.02029	0.0653954	0.165475	2.59532	null
diptheriae_00030	diptheriae_00030	hypothetical protein	-0.269648	7.13525	0.373537	0.585322	0.772698	null
diptheriae_00031	gluP	Rhomboid protease GluP	-0.348016	9.46923	0.0127522	0.0420477	4.57183	null
diptheriae_00032	thiC	Phosphomethylpyrimidine synthase	0.0190174	10.8782	0.896633	0.9502	0.0736965	null
diptheriae_00033	thiE	Thiamine-phosphate synthase	0.0356385	9.15094	0.820017	0.908206	0.138908	null
diptheriae_00034	hcnC	Hydrogen cyanide synthase subunit HcnC	-0.00651189	10.6016	0.965039	0.98774	0.0177966	null
diptheriae_00035	thiS	Sulfur carrier protein ThiS	-0.170861	8.13662	0.444135	0.65395	0.612747	null
diptheriae_00036	thiG	Thiazole synthase	-0.158506	10.1574	0.302581	0.515821	0.955059	null
diptheriae_00037	moeZ_1	putative adenylyltransferase/sulfurtransferase MoeZ	-0.0483467	10.3957	0.716134	0.851188	0.23245	null
diptheriae_00038	thiD	Hydroxymethylpyrimidine/phosphomethylpyrimidine kinase	-0.183738	10.7375	0.218213	0.408921	1.29011	null
diptheriae_00039	diptheriae_00039	hypothetical protein	-0.109661	9.66699	0.527001	0.712682	0.48867	null
diptheriae_00040	diptheriae_00040	hypothetical protein	-0.132125	6.65694	0.612385	0.780562	0.357415	null
diptheriae_00041	cas9	CRISPR-associated endonuclease Cas9	-0.14887	11.523	0.256912	0.458044	1.12644	null
diptheriae_00042	cas1	CRISPR-associated endonuclease Cas1	-0.30542	9.18645	0.0547707	0.143699	2.79887	null
diptheriae_00043	cas2	CRISPR-associated endoribonuclease Cas2	-0.265449	8.35194	0.121808	0.272671	1.87477	null
diptheriae_00044	diptheriae_00044	hypothetical protein	-0.415029	7.13748	0.105427	0.244168	2.03405	null
diptheriae_00045	diptheriae_00045	hypothetical protein	0.0914747	10.2108	0.50771	0.70109	0.512328	null
diptheriae_00046	crgA	Cell division protein CrgA	-4.53244	6.52437	4.07736e-29	7.73792e-28	90.062	sick
diptheriae_00047	pknB	Serine/threonine-protein kinase PknB	-2.85088	8.44965	1.52159e-43	5.19775e-42	137.143	sick
diptheriae_00048	pknA	Serine/threonine-protein kinase PknA	-2.94355	7.49336	1.06571e-27	1.78454e-26	85.5346	sick
diptheriae_00051	pstP_1	PP2C-family Ser/Thr phosphatase	-0.453544	7.2048	0.0501291	0.133573	2.9043	null
diptheriae_00054	fhaA	FHA domain-containing protein FhaA	-3.06031	5.67876	3.30828e-12	2.66535e-11	35.1269	sick
diptheriae_00056	diptheriae_00056	hypothetical protein	-0.165827	8.04922	0.338681	0.555151	0.849047	null
diptheriae_00057	diptheriae_00057	hypothetical protein	-0.132784	7.91094	0.49353	0.6925	0.530115	null
diptheriae_00058	diptheriae_00058	hypothetical protein	-0.128076	8.94819	0.375085	0.585688	0.771795	null
diptheriae_00059	diptheriae_00059	hypothetical protein	-0.485537	8.03358	0.0183804	0.0583527	4.09906	null
diptheriae_00060	phzF	Trans-2,3-dihydro-3-hydroxyanthranilate isomerase	-0.180011	8.4257	0.334005	0.550176	0.862034	null
diptheriae_00061	diptheriae_00061	hypothetical protein	0.00573154	11.3322	1	1	0	null
diptheriae_00062	yxlF_1	putative ABC transporter ATP-binding protein YxlF	0.069229	9.16276	0.668909	0.81684	0.291874	null
diptheriae_00063	degU_1	Transcriptional regulatory protein DegU	-0.138964	9.97871	0.325136	0.543515	0.879607	null
diptheriae_00064	narX_1	Nitrate/nitrite sensor protein NarX	-0.206151	11.0705	0.133893	0.288385	1.79393	null
diptheriae_00065	diptheriae_00065	hypothetical protein	-0.563376	8.10973	0.00143183	0.00579516	7.43094	null
diptheriae_00066	opuBB	Choline transport system permease protein OpuBB	0.252249	10.0544	0.0734869	0.18128	2.46371	null
diptheriae_00067	opuCD	Carnitine transport permease protein OpuCD	-0.048209	9.43991	0.691225	0.835535	0.259227	null
diptheriae_00068	opuCA	Glycine betaine/carnitine/choline transport ATP-binding protein OpuCA	0.102623	10.0903	0.4946	0.6925	0.530115	null
diptheriae_00069	diptheriae_00069	hypothetical protein	-0.104967	9.58379	0.43975	0.650297	0.62083	null
diptheriae_00070	sigK	ECF RNA polymerase sigma factor SigK	-0.111913	9.59153	0.433094	0.643799	0.635318	null
diptheriae_00071	diptheriae_00071	hypothetical protein	-0.16933	7.74333	0.432267	0.643129	0.63682	null
diptheriae_00072	ykuV	Thiol-disulfide oxidoreductase YkuV	0.0219898	11.1241	0.880544	0.941158	0.0874917	null
diptheriae_00073	tipA	HTH-type transcriptional activator TipA	0.0844265	10.5295	0.555753	0.732699	0.448708	null
diptheriae_00075	dapE_1	Succinyl-diaminopimelate desuccinylase	0.0157009	10.6832	0.946392	0.980253	0.0287735	null
diptheriae_00076	bioB_1	Biotin synthase	-0.192727	10.7752	0.159778	0.326828	1.6134	null
diptheriae_00077	diptheriae_00077	hypothetical protein	-0.0661712	9.24651	0.729723	0.860751	0.216333	null
diptheriae_00078	diptheriae_00078	hypothetical protein	0.305125	10.5136	0.0397205	0.110673	3.17562	null
diptheriae_00079	hmuU_1	Hemin transport system permease protein HmuU	0.287975	9.79953	0.0633074	0.161387	2.63141	null
diptheriae_00080	fepC_1	Ferric enterobactin transport ATP-binding protein FepC	0.23586	10.0122	0.135581	0.290712	1.78234	null
diptheriae_00081	diptheriae_00081	hypothetical protein	-0.0368425	10.8506	0.768246	0.877115	0.189162	null
diptheriae_00082	fra	Intracellular iron chaperone frataxin	-0.127147	7.7108	0.536167	0.718254	0.477434	null
diptheriae_00083	phrA	Deoxyribodipyrimidine photo-lyase	0.0127121	10.6815	0.976077	0.994542	0.00789536	null
diptheriae_00084	diptheriae_00084	hypothetical protein	-0.13633	9.10318	0.345262	0.561165	0.833502	null
diptheriae_00085	ino1	Inositol-3-phosphate synthase	-0.0924643	9.83954	0.528959	0.713205	0.487612	null
diptheriae_00086	diptheriae_00086	hypothetical protein	-0.202359	9.92055	0.166317	0.335266	1.57662	null
diptheriae_00087	estB	Extracellular esterase EstB	-2.06373	9.31313	9.36707e-34	2.13319e-32	105.209	sick
diptheriae_00088	nox	NADH dehydrogenase	0.361265	10.0661	0.0180681	0.057683	4.11571	null
diptheriae_00089	diptheriae_00089	hypothetical protein	-0.21267	9.12376	0.136902	0.29192	1.77636	null
diptheriae_00090	diptheriae_00090	hypothetical protein	0.0764427	6.87888	0.724405	0.856845	0.222894	null
diptheriae_00091	diptheriae_00091	hypothetical protein	-0.358482	6.70864	0.229164	0.424526	1.23608	null
diptheriae_00092	diptheriae_00092	hypothetical protein	-0.319856	7.28145	0.221483	0.412083	1.27899	null
diptheriae_00093	diptheriae_00093	Transcriptional regulator Rv0485	0.299504	9.9176	0.0303539	0.0890799	3.48876	null
diptheriae_00094	diptheriae_00094	hypothetical protein	0.0685955	10.5421	0.695556	0.836627	0.257344	null
diptheriae_00095	fas6_1	Cytokinin riboside 5'-monophosphate phosphoribohydrolase	0.738548	10.4415	1.3644e-07	8.14821e-07	20.227	null
diptheriae_00096	diptheriae_00096	hypothetical protein	0.484122	11.3471	0.0010202	0.00427083	7.87127	null
diptheriae_00097	ohrR	Organic hydroperoxide resistance transcriptional regulator	-0.0479776	8.38855	0.811111	0.904062	0.145506	null
diptheriae_00098	diptheriae_00098	hypothetical protein	-0.0411956	10.401	0.740058	0.862223	0.213867	null
diptheriae_00099	diptheriae_00099	hypothetical protein	-0.0529371	9.75177	0.684837	0.830165	0.268531	null
diptheriae_00100	diptheriae_00100	hypothetical protein	-0.0127819	9.93423	0.893487	0.947984	0.0770648	null
diptheriae_00101	dbpA	ATP-dependent RNA helicase DbpA	0.120253	11.8672	0.467686	0.672336	0.572746	null
diptheriae_00102	lacA	Galactoside O-acetyltransferase	-0.119369	9.15369	0.384092	0.593155	0.753519	null
diptheriae_00103	diptheriae_00103	hypothetical protein	-0.151223	8.59198	0.326421	0.544591	0.876754	null
diptheriae_00104	tag	DNA-3-methyladenine glycosylase 1	-0.201384	9.80759	0.1588	0.325217	1.62052	null
diptheriae_00105	diptheriae_00105	putative oxidoreductase Rv0484c	0.0618814	10.1664	0.684585	0.830165	0.268531	null
diptheriae_00106	diptheriae_00106	hypothetical protein	0.0474572	8.81677	0.806605	0.901623	0.149403	null
diptheriae_00107	diptheriae_00107	hypothetical protein	0.182562	7.46823	0.33146	0.548458	0.866547	null
diptheriae_00108	diptheriae_00108	hypothetical protein	-0.0537581	10.7721	0.67988	0.826501	0.274911	null
diptheriae_00109	diptheriae_00109	hypothetical protein	-0.026228	10.4878	0.826805	0.911559	0.133592	null
diptheriae_00110	diptheriae_00110	hypothetical protein	0.0692291	9.05562	0.583769	0.755934	0.403667	null
diptheriae_00111	diptheriae_00111	hypothetical protein	-0.245492	10.2222	0.0802881	0.196464	2.34766	null
diptheriae_00112	diptheriae_00112	hypothetical protein	-0.153701	8.47216	0.368313	0.582116	0.780622	null
diptheriae_00114	relE	mRNA interferase RelE	-0.0912313	8.30398	0.507757	0.70109	0.512328	null
diptheriae_00116	diptheriae_00116	Putative glyoxylase CFP32	0.405519	9.1629	0.00749269	0.0263323	5.24702	null
diptheriae_00117	atl	DNA base-flipping protein	-0.0184654	8.16755	0.884258	0.942767	0.0850274	null
diptheriae_00118	diptheriae_00118	hypothetical protein	0.44058	9.5198	0.00489864	0.0179162	5.80259	null
diptheriae_00119	diptheriae_00119	hypothetical protein	0.428157	9.61545	0.00583085	0.0210107	5.57273	null
diptheriae_00120	pepO	Neutral endopeptidase	-0.0312942	11.0204	0.798071	0.898553	0.154324	null
diptheriae_00121	diptheriae_00121	hypothetical protein	1.40716	10.671	4.46802e-23	6.05665e-22	70.4839	null
diptheriae_00122	diptheriae_00122	hypothetical protein	1.4714	10.5679	2.05958e-25	3.08576e-24	78.1006	null
diptheriae_00123	yehZ	Glycine betaine-binding protein YehZ	0.0905396	10.1046	0.511457	0.704403	0.505527	null
diptheriae_00124	diptheriae_00124	hypothetical protein	-1.82476	7.96269	5.30447e-19	6.16329e-18	57.171	null
diptheriae_00125	embC	putative arabinosyltransferase C	-3.78113	8.81667	5.78609e-38	1.54416e-36	118.963	sick
diptheriae_00126	aftA	Galactan 5-O-arabinofuranosyltransferase	-0.583418	6.4766	0.114535	0.259795	1.94455	null
diptheriae_00127	dprE2	Decaprenylphosphoryl-2-keto-beta-D-erythro- pentose reductase	-0.901477	7.95944	0.000577859	0.00253723	8.62253	null
diptheriae_00129	diptheriae_00129	hypothetical protein	0.0447425	9.31991	0.702239	0.839345	0.252664	null
diptheriae_00130	diptheriae_00130	hypothetical protein	-0.372889	9.24569	0.0115731	0.0386258	4.69429	null
diptheriae_00131	diptheriae_00131	Arabinogalactan biosynthesis recruiting protein Rv3789	-1.17809	8.27901	1.48457e-09	1.02244e-08	26.5434	null
diptheriae_00132	diptheriae_00132	hypothetical protein	-0.249469	9.6654	0.0708536	0.176411	2.50299	null
diptheriae_00134	troA_1	Periplasmic zinc-binding protein TroA	-0.0762468	10.2347	0.649575	0.805134	0.312699	null
diptheriae_00135	znuC	High-affinity zinc uptake system ATP-binding protein ZnuC	-0.206611	9.86886	0.158043	0.324444	1.62396	null
diptheriae_00136	mntB_1	Manganese transport system membrane protein MntB	-0.283775	9.9416	0.0504157	0.134128	2.89832	null
diptheriae_00137	mntB_2	Manganese transport system membrane protein MntB	-0.0920003	9.94523	0.520443	0.709389	0.495352	null
diptheriae_00138	troA_2	Periplasmic zinc-binding protein TroA	-0.0981309	10.1373	0.503329	0.698701	0.517254	null
diptheriae_00141	iscS_1	Cysteine desulfurase IscS	-3.22082	9.28396	3.00786e-66	2.05497e-64	211.564	sick
diptheriae_00142	qorA	Quinone oxidoreductase 1	-0.202486	9.68314	0.209653	0.397434	1.33121	null
diptheriae_00144	pat	Putative phenylalanine aminotransferase	-0.139054	9.93772	0.352518	0.566416	0.820066	null
diptheriae_00147	sdcS	Sodium-dependent dicarboxylate transporter SdcS	-1.50288	10.7032	2.06714e-24	2.9921e-23	74.8232	null
diptheriae_00149	pgdA	Peptidoglycan-N-acetylglucosamine deacetylase	-0.0329107	11.3188	0.838446	0.919169	0.121598	null
diptheriae_00150	gabR	HTH-type transcriptional regulatory protein GabR	0.439988	7.68268	0.0566082	0.147547	2.76076	null
diptheriae_00152	pdxS	Pyridoxal 5'-phosphate synthase subunit PdxS	0.292337	7.32215	0.175243	0.348445	1.521	null
diptheriae_00153	pdxT	Pyridoxal 5'-phosphate synthase subunit PdxT	-0.269364	9.04032	0.0909216	0.217804	2.1989	null
diptheriae_00154	diptheriae_00154	hypothetical protein	-0.276514	10.966	0.0492179	0.131762	2.92399	null
diptheriae_00155	diptheriae_00155	hypothetical protein	-0.286261	10.355	0.0532347	0.140316	2.83325	null
diptheriae_00156	diptheriae_00156	hypothetical protein	-0.117699	6.96864	0.900836	0.952711	0.0698896	null
diptheriae_00157	diptheriae_00157	Fimbrial subunit type 1	-0.194473	10.4156	0.156731	0.323354	1.62881	null
diptheriae_00158	zipA	Cell division protein ZipA	-0.11471	9.47118	0.397285	0.606402	0.721654	null
diptheriae_00159	diptheriae_00159	hypothetical protein	-0.243024	9.56203	0.128105	0.280877	1.83199	null
diptheriae_00160	diptheriae_00160	hypothetical protein	-0.20486	11.0438	0.13171	0.285483	1.80852	null
diptheriae_00161	diptheriae_00161	hypothetical protein	-0.934589	6.14465	0.0453691	0.122612	3.02783	null
diptheriae_00162	diptheriae_00162	hypothetical protein	-0.218675	9.12759	0.173239	0.345546	1.53305	null
diptheriae_00164	diptheriae_00164	hypothetical protein	-0.38934	8.65596	0.0139092	0.0456865	4.45209	null
diptheriae_00167	diptheriae_00167	hypothetical protein	-0.329634	6.7193	0.346338	0.561165	0.833502	null
diptheriae_00168	ydfJ	Membrane protein YdfJ	0.461953	11.7673	0.00265643	0.010242	6.60936	null
diptheriae_00169	tgt	Queuine tRNA-ribosyltransferase	0.0475451	10.3522	0.763462	0.874608	0.193292	null
diptheriae_00170	gltX_1	Glutamate--tRNA ligase	0.224546	9.90409	0.124689	0.276225	1.85609	null
diptheriae_00171	idnT	Gnt-II system L-idonate transporter	0.105933	10.7088	0.529058	0.713205	0.487612	null
diptheriae_00172	diptheriae_00172	Gluconokinase	0.253966	8.79408	0.15753	0.323781	1.62691	null
diptheriae_00173	idnD	L-idonate 5-dehydrogenase (NAD(P)(+))	0.0321564	10.4058	0.863149	0.931073	0.103034	null
diptheriae_00174	gno	Gluconate 5-dehydrogenase	-0.160926	9.23696	0.302607	0.515821	0.955059	null
diptheriae_00177	diptheriae_00177	Putative aminotransferase MSMEG_6286/MSMEI_6121	-3.46719	7.27488	3.97104e-27	6.39862e-26	83.6924	sick
diptheriae_00178	diptheriae_00178	hypothetical protein	-0.506694	8.30115	0.00402049	0.0147996	6.0783	null
diptheriae_00180	diptheriae_00180	Nucleoid-associated protein Rv3716c	0.132598	7.12353	0.532213	0.715361	0.483256	null
diptheriae_00181	recR	Recombination protein RecR	-0.331179	7.91456	0.084562	0.205451	2.28314	null
diptheriae_00184	polC_1	DNA polymerase III PolC-type	-0.206988	8.83152	0.241483	0.439716	1.18536	null
diptheriae_00185	frp	NADPH-flavin oxidoreductase	-0.091395	9.13675	0.553416	0.731606	0.450861	null
diptheriae_00186	leuA	2-isopropylmalate synthase	-0.0296823	11.1903	0.826419	0.911559	0.133592	null
diptheriae_00187	deoR	Deoxyribonucleoside regulator	5.09816	9.63813	4.58561e-132	2.61074e-129	427.144	enriched
diptheriae_00188	diptheriae_00188	hypothetical protein	-0.188148	10.0155	0.183793	0.359999	1.47394	null
diptheriae_00189	diptheriae_00189	hypothetical protein	-0.228269	7.0748	0.361919	0.576639	0.794259	null
diptheriae_00190	diptheriae_00190	hypothetical protein	-0.071314	10.0013	0.615223	0.782802	0.353281	null
diptheriae_00191	deoD	Purine nucleoside phosphorylase DeoD-type	0.762656	9.40829	1.67892e-06	9.37123e-06	16.7033	null
diptheriae_00192	norB_1	Quinolone resistance protein NorB	0.51223	10.8526	0.000388652	0.00176079	9.14956	null
diptheriae_00193	deoC_1	Deoxyribose-phosphate aldolase	6.1065	8.94458	3.46715e-156	5.9219e-153	505.689	enriched
diptheriae_00194	diptheriae_00194	putative phosphomannomutase	0.113483	10.8445	0.468037	0.672336	0.572746	null
diptheriae_00195	diptheriae_00195	hypothetical protein	-0.217292	10.5935	0.130109	0.283091	1.82066	null
diptheriae_00196	diptheriae_00196	hypothetical protein	-2.09217	8.92808	9.1982e-31	1.89283e-29	95.4154	sick
diptheriae_00199	diptheriae_00199	hypothetical protein	-0.1378	8.99831	0.507595	0.70109	0.512328	null
diptheriae_00200	diptheriae_00200	hypothetical protein	-0.17589	9.44754	0.229636	0.424938	1.23468	null
diptheriae_00201	diptheriae_00201	Fimbrial subunit type 1	-0.138539	10.7225	0.319635	0.537869	0.894674	null
diptheriae_00202	diptheriae_00202	hypothetical protein	0.20613	10.1326	0.195672	0.376378	1.40975	null
diptheriae_00203	diptheriae_00203	hypothetical protein	0.0985281	10.37	0.546093	0.726422	0.46112	null
diptheriae_00204	diptheriae_00204	hypothetical protein	0.169546	9.54467	0.308038	0.522991	0.935142	null
diptheriae_00205	sigC	ECF RNA polymerase sigma factor SigC	-1.77839	8.34786	2.31052e-18	2.5963e-17	55.0963	null
diptheriae_00206	katA	Catalase	0.293343	9.40094	0.0606475	0.155069	2.68902	null
diptheriae_00207	fbpC_1	Fe(3+) ions import ATP-binding protein FbpC	0.396845	9.44228	0.00694424	0.0246586	5.34177	null
diptheriae_00208	diptheriae_00208	hypothetical protein	-0.101469	10.505	0.465209	0.672336	0.572746	null
diptheriae_00209	diptheriae_00209	hypothetical protein	-0.0947383	9.68418	0.530435	0.713934	0.486137	null
diptheriae_00210	glpT	Glycerol-3-phosphate transporter	-0.0807701	10.3544	0.584383	0.756156	0.403245	null
diptheriae_00211	phoB	Phosphate regulon transcriptional regulatory protein PhoB	-0.201551	8.90293	0.182468	0.358225	1.48106	null
diptheriae_00212	kdpD	Sensor protein KdpD	-0.00584996	10.6211	0.965808	0.98774	0.0177966	null
diptheriae_00215	mrpE	Na(+)/H(+) antiporter subunit E	-0.0143337	6.4231	0.865062	0.931073	0.103034	null
diptheriae_00218	mrpA	Na(+)/H(+) antiporter subunit A	0.0444805	7.39758	0.801668	0.899691	0.152499	null
diptheriae_00219	diptheriae_00219	hypothetical protein	-0.0857856	10.5027	0.54772	0.72802	0.457949	null
diptheriae_00220	diptheriae_00220	hypothetical protein	-0.189001	9.10061	0.20341	0.388183	1.36519	null
diptheriae_00222	diptheriae_00222	hypothetical protein	0.480687	10.0903	0.00180101	0.00713719	7.13043	null
diptheriae_00223	diptheriae_00223	hypothetical protein	0.205531	9.11888	0.243002	0.44154	1.17938	null
diptheriae_00224	ponA1_1	Penicillin-binding protein 1A	1.42991	11.2773	2.53491e-22	3.38252e-21	68.0024	null
diptheriae_00225	whiB4	Transcriptional regulator WhiB4	0.0234842	8.64503	0.921208	0.964591	0.0520111	null
diptheriae_00226	diptheriae_00226	hypothetical protein	0.461464	6.92511	0.0887347	0.213463	2.22794	null
diptheriae_00227	diptheriae_00227	RutC family protein HI_0719	0.399567	7.79402	0.0449954	0.121987	3.0352	null
diptheriae_00228	baeB	putative polyketide biosynthesis zinc-dependent hydrolase BaeB	2.09375	10.1488	5.71301e-43	1.8411e-41	135.318	enriched
diptheriae_00231	nth	Endonuclease III	0.02877	10.0614	0.844425	0.922581	0.116253	null
diptheriae_00233	nudL	putative Nudix hydrolase NudL	-0.127842	9.45772	0.378383	0.590209	0.760702	null
diptheriae_00234	diptheriae_00234	Serine protease Rv3671c	-1.27108	10.5335	3.72441e-12	2.97801e-11	34.9669	null
diptheriae_00237	diptheriae_00237	hypothetical protein	0.313637	10.1417	0.0347475	0.0994117	3.33044	null
diptheriae_00238	diptheriae_00238	putative phosphatase Rv3661	0.104863	9.38783	0.460002	0.667531	0.583093	null
diptheriae_00239	diptheriae_00239	hypothetical protein	0.166996	10.3677	0.279694	0.487467	1.03662	null
diptheriae_00240	diptheriae_00240	Putative conjugal transfer protein Rv3659c	0.257677	9.92342	0.0824767	0.201243	2.31299	null
diptheriae_00241	diptheriae_00241	hypothetical protein	0.147798	10.1149	0.300654	0.514533	0.958664	null
diptheriae_00242	diptheriae_00242	hypothetical protein	0.0182738	9.75648	0.889094	0.945831	0.0803462	null
diptheriae_00243	diptheriae_00243	hypothetical protein	0.160372	7.41717	0.507602	0.70109	0.512328	null
diptheriae_00244	diptheriae_00244	hypothetical protein	0.0957047	8.88204	0.641263	0.799473	0.322879	null
diptheriae_00245	diptheriae_00245	hypothetical protein	0.233337	8.4723	0.192767	0.37245	1.42488	null
diptheriae_00246	rhpA	DEAD-box ATP-dependent RNA helicase RhpA	0.14809	11.4368	0.341875	0.558243	0.841035	null
diptheriae_00248	ddpF_1	putative D,D-dipeptide transport ATP-binding protein DdpF	0.100221	9.60396	0.540619	0.72248	0.468971	null
diptheriae_00249	ddpF_2	putative D,D-dipeptide transport ATP-binding protein DdpF	0.0788795	9.59816	0.688984	0.833417	0.26289	null
diptheriae_00250	mdtH	Multidrug resistance protein MdtH	-0.0915647	10.045	0.515191	0.706001	0.502258	null
diptheriae_00251	dppA_1	Periplasmic dipeptide transport protein	0.189504	10.7471	0.190598	0.36925	1.43733	null
diptheriae_00252	ddpC_1	putative D,D-dipeptide transport system permease protein DdpC	0.23122	11.2547	0.117655	0.265113	1.91532	null
diptheriae_00253	diptheriae_00253	3 beta-hydroxysteroid dehydrogenase/Delta 5-->4-isomerase	0.051412	10.8564	0.717051	0.851612	0.231731	null
diptheriae_00255	diptheriae_00255	hypothetical protein	0.150147	9.30195	0.334107	0.550176	0.862034	null
diptheriae_00256	diptheriae_00256	hypothetical protein	0.207002	7.24128	0.335106	0.550877	0.860199	null
diptheriae_00257	diptheriae_00257	hypothetical protein	0.143697	10.6905	0.368806	0.582116	0.780622	null
diptheriae_00258	nanA	Sialidase A	-0.0257185	10.9409	0.85123	0.926642	0.109916	null
diptheriae_00259	diptheriae_00259	hypothetical protein	0.151576	9.71181	0.394943	0.603849	0.727741	null
diptheriae_00260	cyaB	Adenylate cyclase 2	-3.1703	8.82617	1.482e-31	3.16406e-30	97.9961	sick
diptheriae_00261	dnaX_2	DNA polymerase III subunit tau	-0.68709	7.8453	0.00145684	0.00588245	7.40937	null
diptheriae_00263	diptheriae_00263	hypothetical protein	-0.17375	6.98889	0.574904	0.747021	0.420778	null
diptheriae_00264	xerC_1	Tyrosine recombinase XerC	-0.0499149	9.45698	0.738495	0.862223	0.213867	null
diptheriae_00265	diptheriae_00265	hypothetical protein	-0.246629	7.3714	0.279032	0.487307	1.0371	null
diptheriae_00266	diptheriae_00266	hypothetical protein	0.020064	8.04173	0.817315	0.906551	0.141539	null
diptheriae_00267	diptheriae_00267	hypothetical protein	0.0306043	7.89403	0.733173	0.861845	0.2145	null
diptheriae_00269	diptheriae_00269	hypothetical protein	-0.242264	7.81964	0.32281	0.542446	0.882448	null
diptheriae_00270	diptheriae_00270	hypothetical protein	0.0213053	9.82006	0.904583	0.955491	0.0656862	null
diptheriae_00271	diptheriae_00271	hypothetical protein	0.418761	6.97759	0.0740627	0.182275	2.45581	null
diptheriae_00272	fic_1	Adenosine monophosphate-protein transferase SoFic	0.0633391	8.90222	0.654973	0.808304	0.30703	null
diptheriae_00273	alkB	Alpha-ketoglutarate-dependent dioxygenase AlkB	0.372618	8.49911	0.028347	0.0844969	3.56496	null
diptheriae_00274	diptheriae_00274	putative peptidase cgR_1176	0.314965	9.34796	0.0716701	0.178184	2.48856	null
diptheriae_00275	diptheriae_00275	hypothetical protein	-0.349047	6.31593	0.313194	0.528071	0.921197	null
diptheriae_00276	diptheriae_00276	hypothetical protein	-0.0610386	8.92297	0.845871	0.922585	0.116246	null
diptheriae_00278	diptheriae_00278	hypothetical protein	0.19824	10.5817	0.181581	0.357716	1.48311	null
diptheriae_00279	diptheriae_00279	hypothetical protein	0.128073	8.60499	0.52132	0.709389	0.495352	null
diptheriae_00280	lcfB	Long-chain-fatty-acid--CoA ligase	0.131112	10.6706	0.414696	0.626815	0.673887	null
diptheriae_00281	diptheriae_00281	hypothetical protein	0.224728	9.72406	0.160416	0.327349	1.6111	null
diptheriae_00284	rmlB	dTDP-glucose 4,6-dehydratase	0.330882	6.82645	0.15381	0.31882	1.64918	null
diptheriae_00285	pepN_1	Aminopeptidase N	0.919213	9.33465	2.74775e-09	1.85501e-08	25.684	null
diptheriae_00286	diptheriae_00286	Prolyl endopeptidase	0.462401	10.978	0.0011847	0.00487581	7.68014	null
diptheriae_00287	fbpA_1	Diacylglycerol acyltransferase/mycolyltransferase Ag85A	-0.569445	10.3862	0.00221552	0.00865928	6.85154	null
diptheriae_00290	ramB	HTH-type transcriptional regulator RamB	0.294741	10.2894	0.0468923	0.126129	2.98703	null
diptheriae_00294	diptheriae_00294	hypothetical protein	0.196718	7.73626	0.331708	0.548458	0.866547	null
diptheriae_00296	diptheriae_00296	hypothetical protein	0.656145	9.92411	0.00342933	0.01293	6.27313	null
diptheriae_00297	diptheriae_00297	hypothetical protein	-0.273055	7.72979	0.371619	0.583709	0.776679	null
diptheriae_00298	deoC_2	Deoxyribose-phosphate aldolase	-0.510064	8.84252	0.0124097	0.0411089	4.6044	null
diptheriae_00299	diptheriae_00299	hypothetical protein	-0.912296	7.75824	6.49293e-06	3.4656e-05	14.8165	null
diptheriae_00300	pflA	Pyruvate formate-lyase 1-activating enzyme	0.359368	8.97287	0.01829	0.0581739	4.10348	null
diptheriae_00301	pflB_1	Formate acetyltransferase	0.0759807	7.41117	0.627562	0.791052	0.338156	null
diptheriae_00302	pflB_2	Formate acetyltransferase 1	0.109743	10.7818	0.426418	0.638318	0.647652	null
diptheriae_00303	diptheriae_00303	hypothetical protein	0.51537	8.98916	0.0007398	0.00316686	8.30273	null
diptheriae_00304	diptheriae_00304	hypothetical protein	-0.754922	10.2095	0.00062718	0.00272576	8.51913	null
diptheriae_00305	murB	UDP-N-acetylenolpyruvoylglucosamine reductase	0.224103	7.00366	0.375142	0.585688	0.771795	null
diptheriae_00306	fadD_1	Long-chain-fatty-acid--CoA ligase	-0.548842	11.0123	0.000403217	0.00181714	9.10412	null
diptheriae_00307	fadD_2	Long-chain-fatty-acid--CoA ligase	-0.127304	10.9844	0.370451	0.583162	0.778031	null
diptheriae_00308	mshA	D-inositol 3-phosphate glycosyltransferase	-1.38402	9.35038	5.12373e-19	5.99406e-18	57.2112	null
diptheriae_00310	senX3	Signal-transduction histidine kinase senX3	2.66618	7.73218	9.15379e-31	1.89283e-29	95.4154	enriched
diptheriae_00312	diptheriae_00312	hypothetical protein	-0.952193	8.53346	1.16889e-08	7.39433e-08	23.689	null
diptheriae_00313	diptheriae_00313	hypothetical protein	0.168296	7.6668	0.380253	0.591597	0.757314	null
diptheriae_00314	diptheriae_00314	hypothetical protein	-1.49608	6.94646	1.72426e-08	1.07092e-07	23.1546	null
diptheriae_00315	proC	Pyrroline-5-carboxylate reductase	0.322322	8.94699	0.0620009	0.158292	2.65934	null
diptheriae_00316	diptheriae_00316	Putative DNA-binding protein Rv0500A	-1.92895	7.39505	2.10303e-14	1.92084e-13	42.2433	null
diptheriae_00317	diptheriae_00317	hypothetical protein	0.0116871	6.97428	0.821441	0.908206	0.138908	null
diptheriae_00318	bdbD	Disulfide bond formation protein D	0.405099	9.51525	0.00556188	0.0200839	5.63782	null
diptheriae_00319	serB1	Phosphoserine phosphatase SerB1	0.0604438	6.6608	0.83801	0.919169	0.121598	null
diptheriae_00320	diptheriae_00320	hypothetical protein	0.135968	6.49651	0.864307	0.931073	0.103034	null
diptheriae_00321	hemA	Glutamyl-tRNA reductase	-0.129512	6.84983	0.659717	0.811829	0.300753	null
diptheriae_00323	nasF_1	Uroporphyrinogen-III C-methyltransferase	-0.16425	9.35797	0.236808	0.433618	1.2055	null
diptheriae_00325	diptheriae_00325	hypothetical protein	-0.524601	7.84615	0.016869	0.0543626	4.20124	null
diptheriae_00326	ctpA	Cation-transporting P-type ATPase A	0.721013	10.5314	1.05271e-06	5.93409e-06	17.3625	null
diptheriae_00327	diptheriae_00327	hypothetical protein	0.0143576	9.8441	0.892862	0.947984	0.0770648	null
diptheriae_00330	hemL	Glutamate-1-semialdehyde 2,1-aminomutase	-0.945848	6.54325	0.00326497	0.01242	6.33119	null
diptheriae_00335	ccsA	Cytochrome c biogenesis protein CcsA	-1.26928	6.43595	5.33269e-06	2.88235e-05	15.0824	null
diptheriae_00336	arsR	Arsenical resistance operon repressor	-0.0575919	7.73899	0.952005	0.981306	0.0272252	null
diptheriae_00339	diptheriae_00339	hypothetical protein	0.282513	9.56244	0.0444212	0.12086	3.04859	null
diptheriae_00344	diptheriae_00344	hypothetical protein	-3.55553	8.0533	3.5391e-22	4.64984e-21	67.5433	sick
diptheriae_00345	mgtA	GDP-mannose-dependent alpha-mannosyltransferase	0.172818	10.0713	0.217566	0.408804	1.29052	null
diptheriae_00347	ldh	L-lactate dehydrogenase	0.058161	10.1299	0.694066	0.836602	0.257387	null
diptheriae_00348	menJ	Menaquinone reductase	-0.613001	9.85516	1.49634e-05	7.72131e-05	13.6608	null
diptheriae_00360	psaA	Manganese ABC transporter substrate-binding lipoprotein	0.0800497	10.091	0.566034	0.739133	0.436094	null
diptheriae_00361	diptheriae_00361	hypothetical protein	0.0963684	9.00742	0.570071	0.742701	0.429146	null
diptheriae_00362	diptheriae_00362	putative ABC transporter ATP-binding protein HI_1470	0.147785	9.43489	0.424129	0.637125	0.650351	null
diptheriae_00363	mntB_3	Manganese transport system membrane protein MntB	0.0518397	9.49914	0.777259	0.880928	0.182904	null
diptheriae_00364	diptheriae_00364	hypothetical protein	-0.12361	9.63844	0.518101	0.707367	0.49947	null
diptheriae_00365	diptheriae_00365	hypothetical protein	-0.0104532	9.12959	0.916617	0.964591	0.0520111	null
diptheriae_00366	diptheriae_00366	hypothetical protein	-0.055523	9.61043	0.687615	0.83294	0.263715	null
diptheriae_00367	porA_1	Porin PorA	-0.489358	9.55013	0.014899	0.048564	4.36397	null
diptheriae_00372	yydH	Putative peptide zinc metalloprotease protein YydH	-0.188924	9.00728	0.502943	0.698701	0.517254	null
diptheriae_00373	moaA	GTP 3',8-cyclase	0.866044	7.74182	0.0111829	0.0375992	4.73315	null
diptheriae_00375	diptheriae_00375	hypothetical protein	0.0804208	8.04985	0.632951	0.793162	0.334312	null
diptheriae_00376	diptheriae_00376	hypothetical protein	0.106475	7.41253	0.792897	0.893907	0.161804	null
diptheriae_00377	diptheriae_00377	hypothetical protein	-0.165986	8.3047	0.301605	0.515141	0.956959	null
diptheriae_00378	diptheriae_00378	hypothetical protein	-0.146593	6.42236	0.432196	0.643129	0.63682	null
diptheriae_00379	desK	Sensor histidine kinase DesK	-0.361457	9.44612	0.0138339	0.0455265	4.45715	null
diptheriae_00380	degU_2	Transcriptional regulatory protein DegU	0.20903	9.46857	0.126704	0.279129	1.84099	null
diptheriae_00381	yxlF_2	putative ABC transporter ATP-binding protein YxlF	0.110637	9.62433	0.436563	0.646705	0.628821	null
diptheriae_00382	diptheriae_00382	hypothetical protein	0.384558	9.09754	0.0084555	0.0292941	5.09325	null
diptheriae_00383	diptheriae_00383	hypothetical protein	0.109118	9.1199	0.451407	0.659228	0.601151	null
diptheriae_00384	diptheriae_00384	Putative two-component membrane permease complex subunit SMU_747c	0.372397	9.38944	0.0103259	0.035063	4.83391	null
diptheriae_00385	queE	7-carboxy-7-deazaguanine synthase	0.426695	8.88489	0.00520315	0.0188683	5.72789	null
diptheriae_00386	nrdD	Anaerobic ribonucleoside-triphosphate reductase	0.260742	10.7228	0.0569282	0.147547	2.76076	null
diptheriae_00387	diptheriae_00387	hypothetical protein	0.639963	7.52127	0.00213204	0.00835213	6.90364	null
diptheriae_00392	diptheriae_00392	hypothetical protein	0.13959	8.87124	0.325218	0.543515	0.879607	null
diptheriae_00404	yknX	Putative efflux system component YknX	0.232641	10.4333	0.100055	0.235068	2.08885	null
diptheriae_00405	yknY	putative ABC transporter ATP-binding protein YknY	0.312427	8.29172	0.112088	0.255945	1.96609	null
diptheriae_00406	macB_1	Macrolide export ATP-binding/permease protein MacB	0.296025	9.32229	0.0580383	0.149516	2.74162	null
diptheriae_00407	rplN	50S ribosomal protein L14	0.166819	6.94794	0.554891	0.732699	0.448708	null
diptheriae_00408	rplX	50S ribosomal protein L24	0.238738	7.91644	0.221041	0.41171	1.2803	null
diptheriae_00409	rplE	50S ribosomal protein L5	0.0790908	8.54916	0.831328	0.914301	0.129259	null
diptheriae_00410	sdaC	Serine transporter	-0.093658	9.25838	0.653839	0.808073	0.307443	null
diptheriae_00411	sdaA	L-serine dehydratase 1	0.094037	9.10391	0.601294	0.772064	0.373208	null
diptheriae_00412	ansA_1	putative L-asparaginase	0.384385	8.61469	0.0265661	0.0807384	3.6306	null
diptheriae_00413	moeZ_2	putative adenylyltransferase/sulfurtransferase MoeZ	0.0492159	9.51623	0.762889	0.874608	0.193292	null
diptheriae_00414	moaE2_1	Molybdopterin synthase catalytic subunit 2	0.139653	9.18377	0.333595	0.550176	0.862034	null
diptheriae_00416	phnT	Putative 2-aminoethylphosphonate import ATP-binding protein PhnT	0.0419744	9.97035	0.757066	0.873858	0.19453	null
diptheriae_00417	narX_2	Nitrate reductase-like protein NarX	0.00466152	8.23345	0.957222	0.985494	0.0210806	null
diptheriae_00418	narX_3	Nitrate reductase-like protein NarX	-0.0443627	8.87459	0.844799	0.922581	0.116253	null
diptheriae_00419	narY	Respiratory nitrate reductase 2 beta chain	-0.0109479	9.56795	1	1	0	null
diptheriae_00420	narG	Nitrate reductase alpha subunit	0.0121631	11.1198	0.922055	0.964591	0.0520111	null
diptheriae_00421	narK	Nitrate/nitrite transporter NarK	0.130652	8.93046	0.420553	0.633426	0.658752	null
diptheriae_00423	narT	putative nitrate transporter NarT	-0.0145642	9.21056	0.949217	0.981061	0.0275846	null
diptheriae_00424	mog	Molybdopterin adenylyltransferase	-0.0469157	8.36411	0.807397	0.901919	0.148931	null
diptheriae_00425	mobA	Molybdenum cofactor guanylyltransferase	0.174537	8.08833	0.391447	0.600712	0.735255	null
diptheriae_00426	moaC	Cyclic pyranopterin monophosphate synthase	0.423458	7.98585	0.0181943	0.0579774	4.10836	null
diptheriae_00427	moaE2_2	Molybdopterin molybdenumtransferase 2	0.0626596	9.60591	0.636006	0.796407	0.328422	null
diptheriae_00428	moaA2	GTP 3',8-cyclase 2	0.125213	8.51076	0.451733	0.659228	0.601151	null
diptheriae_00429	modA	Molybdate-binding protein	-0.0250231	8.4905	0.943647	0.979191	0.0303371	null
diptheriae_00430	diptheriae_00430	hypothetical protein	0.0420366	9.29928	0.853284	0.927696	0.108277	null
diptheriae_00431	diptheriae_00431	hypothetical protein	0.088506	8.47329	0.60733	0.776437	0.365059	null
diptheriae_00432	diptheriae_00432	hypothetical protein	0.170532	9.13958	0.248843	0.448771	1.15595	null
diptheriae_00433	diptheriae_00433	hypothetical protein	-0.180095	6.44613	0.587608	0.759754	0.396397	null
diptheriae_00435	diptheriae_00435	hypothetical protein	-0.243949	7.13795	0.282509	0.490257	1.02839	null
diptheriae_00436	rtcB	RNA-splicing ligase RtcB	0.382103	10.4094	0.0061024	0.0218969	5.51313	null
diptheriae_00437	fic_2	Adenosine monophosphate-protein transferase SoFic	0.23436	9.32455	0.124608	0.276225	1.85609	null
diptheriae_00439	diptheriae_00439	hypothetical protein	0.22342	8.08663	0.185071	0.361258	1.4689	null
diptheriae_00440	diptheriae_00440	hypothetical protein	0.220122	9.27483	0.145335	0.304954	1.71334	null
diptheriae_00441	diptheriae_00441	hypothetical protein	-0.0244883	9.06467	0.801844	0.899691	0.152499	null
diptheriae_00442	diptheriae_00442	hypothetical protein	0.204822	7.8045	0.28071	0.488471	1.03366	null
diptheriae_00443	diptheriae_00443	hypothetical protein	0.150421	8.24405	0.347229	0.561165	0.833502	null
diptheriae_00444	dapA_1	4-hydroxy-tetrahydrodipicolinate synthase	-3.55278	6.38668	2.48307e-15	2.39609e-14	45.2463	sick
diptheriae_00445	oppF	Oligopeptide transport ATP-binding protein OppF	0.0537747	9.29776	0.693844	0.836602	0.257387	null
diptheriae_00446	oppD	Oligopeptide transport ATP-binding protein OppD	0.147566	10.9387	0.274297	0.482492	1.05142	null
diptheriae_00447	gsiC_1	Glutathione transport system permease protein GsiC	-0.00489032	9.72997	0.984522	0.996187	0.00551135	null
diptheriae_00448	dppA_2	Periplasmic dipeptide transport protein	0.0832595	11.0259	0.52976	0.713588	0.486837	null
diptheriae_00449	lutR_2	HTH-type transcriptional regulator LutR	0.478276	8.70983	0.00176536	0.00701217	7.15592	null
diptheriae_00450	nagK	N-acetyl-D-glucosamine kinase	-0.222456	9.05636	0.126488	0.279123	1.84103	null
diptheriae_00451	nanE	Putative N-acetylmannosamine-6-phosphate 2-epimerase	1.19302	9.85468	1.22208e-16	1.24245e-15	49.5157	null
diptheriae_00452	nagA	N-acetylglucosamine-6-phosphate deacetylase	1.25294	11.218	2.69614e-20	3.33696e-19	61.3781	null
diptheriae_00453	nagB	Glucosamine-6-phosphate deaminase	0.0856847	8.76374	0.52137	0.709389	0.495352	null
diptheriae_00454	diptheriae_00454	hypothetical protein	0.0295067	7.77449	0.974441	0.993639	0.00920595	null
diptheriae_00461	nirC	Nitrite transporter NirC	0.229816	8.48061	0.211559	0.400158	1.32136	null
diptheriae_00462	fdhD	Sulfurtransferase FdhD	0.325507	9.07529	0.0245582	0.0754414	3.7285	null
diptheriae_00463	malL_1	Oligo-1,6-glucosidase	0.107149	9.83847	0.540481	0.72248	0.468971	null
diptheriae_00464	malL_2	Oligo-1,6-glucosidase 1	0.250429	10.0082	0.0734276	0.18128	2.46371	null
diptheriae_00465	malX	Maltose/maltodextrin-binding protein	0.14069	8.85038	0.359546	0.574467	0.799705	null
diptheriae_00466	malF	Maltose transport system permease protein MalF	0.10368	9.54798	0.466862	0.672336	0.572746	null
diptheriae_00467	malG	Maltose transport system permease protein MalG	-0.0404519	8.66047	0.822002	0.908206	0.138908	null
diptheriae_00468	diptheriae_00468	hypothetical protein	0.0570535	8.25597	0.813844	0.905509	0.143199	null
diptheriae_00469	diptheriae_00469	hypothetical protein	0.102073	9.30062	0.555962	0.732699	0.448708	null
diptheriae_00470	ugpC	sn-glycerol-3-phosphate import ATP-binding protein UgpC	0.308894	9.80861	0.0267906	0.081132	3.62359	null
diptheriae_00473	map1	Methionine aminopeptidase 1	-0.179023	8.30772	0.267631	0.474185	1.07648	null
diptheriae_00474	nedA	Sialidase	-0.101666	10.2528	0.485203	0.6866	0.542458	null
diptheriae_00475	diptheriae_00475	hypothetical protein	0.182736	8.60945	0.32299	0.542446	0.882448	null
diptheriae_00482	truA_1	tRNA pseudouridine synthase A	0.50156	7.3241	0.0203563	0.0636786	3.97305	null
diptheriae_00483	truA_2	tRNA pseudouridine synthase A	0.462576	7.01189	0.103095	0.240227	2.05753	null
diptheriae_00484	eccB3	ESX-3 secretion system ATPase EccB3	0.305253	9.83512	0.0327838	0.0944262	3.40467	null
diptheriae_00485	diptheriae_00485	hypothetical protein	-2.38231	7.07116	1.6637e-15	1.61455e-14	45.8159	sick
diptheriae_00486	mycP1	Mycosin-1	-0.0250496	9.82044	0.836797	0.918541	0.122584	null
diptheriae_00487	diptheriae_00487	hypothetical protein	0.308547	9.94744	0.0281508	0.0842058	3.56994	null
diptheriae_00488	diptheriae_00488	hypothetical protein	0.248991	6.74582	0.277159	0.485476	1.04253	null
diptheriae_00489	eccC	ESX secretion system protein EccC	0.0415249	11.164	0.757803	0.873858	0.19453	null
diptheriae_00490	diptheriae_00490	hypothetical protein	0.144189	9.39511	0.304231	0.518072	0.948775	null
diptheriae_00491	esxB	ESAT-6-like protein EsxB	0.0273666	7.72597	0.865886	0.931073	0.103034	null
diptheriae_00492	esxA	ESAT-6-like protein EsxA	0.222557	8.21932	0.181213	0.357405	1.48437	null
diptheriae_00496	diptheriae_00496	hypothetical protein	0.227584	7.63993	0.235723	0.432454	1.20938	null
diptheriae_00497	diptheriae_00497	hypothetical protein	0.108246	9.91446	0.471143	0.673963	0.569259	null
diptheriae_00498	diptheriae_00498	hypothetical protein	0.211824	6.55359	0.481598	0.683197	0.549626	null
diptheriae_00499	diptheriae_00499	hypothetical protein	0.115263	8.63379	0.420379	0.633426	0.658752	null
diptheriae_00501	tsaE	tRNA threonylcarbamoyladenosine biosynthesis protein TsaE	1.40779	7.97101	1.24901e-11	9.78586e-11	33.2505	null
diptheriae_00502	aspT_1	Aspartate/alanine antiporter	0.347102	10.2372	0.0254903	0.0778846	3.68252	null
diptheriae_00503	diptheriae_00503	hypothetical protein	0.57895	8.76669	0.000261935	0.00122908	9.66821	null
diptheriae_00504	tsaB	tRNA threonylcarbamoyladenosine biosynthesis protein TsaB	1.45215	9.51507	3.1434e-23	4.29514e-22	70.9797	null
diptheriae_00505	rimI	N-alpha-acetyltransferase RimI	0.116529	8.03515	0.489688	0.688952	0.537525	null
diptheriae_00506	tsaD	tRNA N6-adenosine threonylcarbamoyltransferase	1.28696	9.43269	7.24691e-18	7.73607e-17	53.5212	null
diptheriae_00508	groL2	60 kDa chaperonin 2	0.860485	10.0583	2.78065e-09	1.86982e-08	25.6725	null
diptheriae_00509	sigD	ECF RNA polymerase sigma factor SigD	0.150541	8.76571	0.347082	0.561165	0.833502	null
diptheriae_00510	diptheriae_00510	hypothetical protein	0.0196285	8.98204	0.828735	0.912036	0.132837	null
diptheriae_00511	diptheriae_00511	hypothetical protein	0.423251	7.84328	0.0324003	0.0939553	3.41188	null
diptheriae_00512	guaB	Inosine-5'-monophosphate dehydrogenase	1.84763	10.5738	4.35307e-16	4.3227e-15	47.717	null
diptheriae_00513	diptheriae_00513	putative oxidoreductase MSMEG_1603/MSMEI_1564	0.379952	9.33748	0.00931491	0.0320118	4.96525	null
diptheriae_00514	yfmC	Fe(3+)-citrate-binding protein YfmC	-1.22672	8.4352	1.78624e-10	1.31505e-09	29.5022	null
diptheriae_00515	feuC_1	Iron-uptake system permease protein FeuC	-1.12697	8.58833	1.68807e-10	1.24815e-09	29.5776	null
diptheriae_00516	fecD	Fe(3+) dicitrate transport system permease protein FecD	-1.20281	8.30237	1.37784e-11	1.07459e-10	33.1155	null
diptheriae_00517	yusV_1	putative siderophore transport system ATP-binding protein YusV	-1.6366	7.85354	8.90452e-15	8.35655e-14	43.4441	null
diptheriae_00518	iucC	Aerobactin synthase	0.20631	11.3224	0.130832	0.284302	1.8145	null
diptheriae_00519	diptheriae_00519	hypothetical protein	0.0882114	9.74396	0.558939	0.73417	0.445814	null
diptheriae_00520	diptheriae_00520	hypothetical protein	0.0525061	8.09405	0.770335	0.878326	0.187172	null
diptheriae_00522	rhtA	Threonine/homoserine exporter RhtA	-0.0845814	8.04077	0.628654	0.79168	0.337011	null
diptheriae_00523	diptheriae_00523	hypothetical protein	0.346045	8.40623	0.0303363	0.0890799	3.48876	null
diptheriae_00525	diptheriae_00525	hypothetical protein	0.179875	7.82875	0.479831	0.681823	0.552531	null
diptheriae_00526	diptheriae_00526	hypothetical protein	0.89	8.48545	4.33191e-08	2.66148e-07	21.8413	null
diptheriae_00527	diptheriae_00527	hypothetical protein	-2.09274	8.49101	2.77022e-28	4.87788e-27	87.4058	sick
diptheriae_00528	narX_4	Nitrate/nitrite sensor protein NarX	-3.23032	7.9791	2.94097e-38	8.1019e-37	119.893	sick
diptheriae_00529	nreC	Oxygen regulatory protein NreC	0.218959	8.08265	0.300948	0.514533	0.958664	null
diptheriae_00530	diptheriae_00530	hypothetical protein	0.11566	8.0736	0.524811	0.710847	0.49239	null
diptheriae_00531	diptheriae_00531	hypothetical protein	-0.0415184	7.67612	0.86451	0.931073	0.103034	null
diptheriae_00532	diptheriae_00532	hypothetical protein	0.308608	8.55609	0.0453532	0.122612	3.02783	null
diptheriae_00533	dinB	DNA polymerase IV	0.192415	10.0516	0.166455	0.335266	1.57662	null
diptheriae_00534	diptheriae_00534	hypothetical protein	-3.4562	9.73853	7.01572e-61	4.13202e-59	193.947	sick
diptheriae_00535	diptheriae_00535	hypothetical protein	-0.287544	8.39365	0.102524	0.239549	2.06161	null
diptheriae_00536	ykuT_1	putative MscS family protein YkuT	-1.39624	8.84187	3.45032e-18	3.77765e-17	54.5553	null
diptheriae_00537	metP	Methionine import system permease protein MetP	0.177299	9.58431	0.295489	0.508253	0.976382	null
diptheriae_00538	metN2	Methionine import ATP-binding protein MetN 2	0.149286	8.62466	0.326819	0.544591	0.876754	null
diptheriae_00539	metQ_1	D-methionine-binding lipoprotein MetQ	0.287311	8.73166	0.0589874	0.151733	2.7204	null
diptheriae_00540	metQ_2	D-methionine-binding lipoprotein MetQ	0.105591	9.83993	0.533894	0.716895	0.480166	null
diptheriae_00541	dnaE2_1	Error-prone DNA polymerase	0.192579	10.6592	0.161539	0.328954	1.60404	null
diptheriae_00542	dnaE2_2	Error-prone DNA polymerase	0.114721	7.9012	0.619475	0.784914	0.349394	null
diptheriae_00543	diptheriae_00543	hypothetical protein	0.0717299	8.99846	0.669063	0.81684	0.291874	null
diptheriae_00544	diptheriae_00544	hypothetical protein	0.124089	10.2076	0.398905	0.607787	0.718362	null
diptheriae_00545	hpf_1	Putative metal ABC transporter substrate-binding protein Hpf	-0.919979	8.34445	1.93164e-06	1.07467e-05	16.5057	null
diptheriae_00546	lolD	Lipoprotein-releasing system ATP-binding protein LolD	-0.557154	8.02935	0.00242052	0.00939603	6.73373	null
diptheriae_00547	mntB_4	Manganese transport system membrane protein MntB	-0.942459	7.88107	0.000107248	0.000514551	10.9244	null
diptheriae_00548	mntB_5	Manganese transport system membrane protein MntB	-0.601812	8.33144	0.00155282	0.00625524	7.32072	null
diptheriae_00549	ideR	Iron-dependent repressor IdeR	0.392602	6.89325	0.104446	0.242382	2.04464	null
diptheriae_00550	folD	Bifunctional protein FolD	-1.63064	7.13887	1.60405e-10	1.19118e-09	29.645	null
diptheriae_00551	diptheriae_00551	hypothetical protein	-1.09902	6.8482	1.05455e-05	5.55918e-05	14.1348	null
diptheriae_00552	diptheriae_00552	hypothetical protein	-0.0852607	9.17306	0.649275	0.805134	0.312699	null
diptheriae_00553	metX	Homoserine O-acetyltransferase	0.327738	8.71485	0.0509451	0.134906	2.88998	null
diptheriae_00554	diptheriae_00554	hypothetical protein	0.33094	6.727	0.180095	0.355678	1.49136	null
diptheriae_00555	diptheriae_00555	hypothetical protein	0.0539961	8.14316	0.735287	0.862223	0.213867	null
diptheriae_00556	diptheriae_00556	hypothetical protein	-0.0219476	9.15696	1	1	0	null
diptheriae_00557	hmuT	Hemin-binding periplasmic protein HmuT	0.173101	9.1263	0.247207	0.447277	1.16076	null
diptheriae_00558	hmuU_2	Hemin transport system permease protein HmuU	0.0882214	9.37497	0.532333	0.715361	0.483256	null
diptheriae_00559	hmuV	Hemin import ATP-binding protein HmuV	0.272164	8.86184	0.0637561	0.162288	2.62337	null
diptheriae_00560	diptheriae_00560	hypothetical protein	0.0512927	9.4911	0.743166	0.86441	0.210213	null
diptheriae_00561	mgl	L-methionine gamma-lyase	0.109268	9.35066	0.508299	0.701271	0.511955	null
diptheriae_00563	ydhP	Inner membrane transport protein YdhP	0.233959	10.1868	0.129905	0.283091	1.82066	null
diptheriae_00564	exoA	Exodeoxyribonuclease	0.173785	9.52963	0.29936	0.513876	0.960507	null
diptheriae_00567	yhjD	Inner membrane protein YhjD	0.531809	9.18752	0.00167772	0.00671088	7.21928	null
diptheriae_00568	dacB_1	D-alanyl-D-alanine carboxypeptidase DacB	-0.200314	9.07715	0.184131	0.360118	1.47346	null
diptheriae_00569	add	Adenosine deaminase	-0.0138258	8.70367	0.983322	0.995562	0.00641683	null
diptheriae_00570	diptheriae_00570	hypothetical protein	0.349213	6.95529	0.13655	0.29192	1.77636	null
diptheriae_00571	diptheriae_00571	hypothetical protein	-2.12962	8.70161	5.45137e-33	1.22512e-31	102.687	sick
diptheriae_00572	diptheriae_00572	putative endopeptidase cgR_2070	0.260791	9.41354	0.115592	0.261846	1.93321	null
diptheriae_00573	diptheriae_00573	hypothetical protein	-0.171776	8.00991	0.30037	0.514533	0.958664	null
diptheriae_00574	upp	Uracil phosphoribosyltransferase	0.110468	7.53595	0.52261	0.709554	0.495016	null
diptheriae_00575	diptheriae_00575	hypothetical protein	0.303726	9.05984	0.0563833	0.147252	2.76364	null
diptheriae_00576	yxeP_1	putative hydrolase YxeP	-0.22671	9.48709	0.111532	0.255357	1.96941	null
diptheriae_00577	lpdA	NAD(P)H dehydrogenase (quinone)	-1.23647	8.56503	2.89291e-13	2.48296e-12	38.5511	null
diptheriae_00578	cfiB	2-oxoglutarate carboxylase small subunit	0.381677	11.6968	0.00462851	0.0169646	5.88133	null
diptheriae_00579	diptheriae_00579	Protein-ADP-ribose hydrolase	0.169908	8.28466	0.293611	0.506068	0.982597	null
diptheriae_00580	diptheriae_00580	hypothetical protein	-0.54577	7.66434	0.00813037	0.0283401	5.14101	null
diptheriae_00583	diptheriae_00583	hypothetical protein	-1.71906	9.66153	1.06648e-28	1.95865e-27	88.7222	null
diptheriae_00584	oatA_1	O-acetyltransferase OatA	-1.34472	9.54882	4.80302e-19	5.65763e-18	57.2945	null
diptheriae_00585	diptheriae_00585	hypothetical protein	0.351355	8.97578	0.020495	0.0639644	3.96659	null
diptheriae_00586	diptheriae_00586	Maf-like protein Rv3282	0.267658	9.42909	0.0687991	0.172807	2.53277	null
diptheriae_00587	rbsK	Ribokinase	0.869881	9.2742	6.67731e-09	4.40342e-08	24.4368	null
diptheriae_00589	ccpA_1	Catabolite control protein A	-1.39919	9.08226	1.42842e-15	1.39414e-14	46.0276	null
diptheriae_00590	diptheriae_00590	hypothetical protein	0.537318	6.91869	0.024921	0.0763106	3.71197	null
diptheriae_00591	diptheriae_00591	hypothetical protein	-2.16594	6.1021	8.05011e-10	5.70523e-09	27.3851	sick
diptheriae_00592	accD5_1	putative propionyl-CoA carboxylase beta chain 5	0.406989	8.03488	0.0440317	0.120137	3.05724	null
diptheriae_00594	diptheriae_00594	hypothetical protein	-0.103565	8.14139	0.714312	0.850206	0.234116	null
diptheriae_00597	diptheriae_00597	hypothetical protein	-1.25562	7.74166	5.37777e-08	3.26877e-07	21.5448	null
diptheriae_00598	purK	N5-carboxyaminoimidazole ribonucleotide synthase	0.834461	9.22443	2.38956e-08	1.47876e-07	22.6891	null
diptheriae_00600	diptheriae_00600	hypothetical protein	0.20381	8.11172	0.216962	0.408117	1.29294	null
diptheriae_00601	hypD	Hydrogenase expression/formation protein HypD	0.181519	9.30507	0.201135	0.384702	1.37819	null
diptheriae_00602	hybG_1	Hydrogenase-2 operon protein HybG	0.304176	8.06491	0.0757217	0.185823	2.428	null
diptheriae_00603	hypE	Hydrogenase expression/formation protein HypE	0.0320189	9.54991	0.863007	0.931073	0.103034	null
diptheriae_00604	hypF	Carbamoyltransferase HypF	0.174954	10.6263	0.195348	0.376378	1.40975	null
diptheriae_00605	hypA_1	hydrogenase nickel incorporation protein HypA	-0.0381803	8.5187	0.873032	0.936154	0.0951827	null
diptheriae_00606	hypB	Hydrogenase isoenzymes nickel incorporation protein HypB	0.0273141	9.18903	0.811433	0.904062	0.145506	null
diptheriae_00607	hoxS	Uptake hydrogenase small subunit	0.221831	9.94629	0.116295	0.26274	1.92829	null
diptheriae_00608	hoxL	Uptake hydrogenase large subunit	0.368695	10.4213	0.00769201	0.0269773	5.21211	null
diptheriae_00609	hupC	putative Ni/Fe-hydrogenase B-type cytochrome subunit	0.234857	10.7013	0.100585	0.235665	2.08519	null
diptheriae_00610	hybD	Hydrogenase 2 maturation protease	0.24871	8.62463	0.0987202	0.232571	2.10426	null
diptheriae_00611	hypA_2	hydrogenase nickel incorporation protein HypA	0.166483	8.38706	0.280842	0.488471	1.03366	null
diptheriae_00612	hoxH	NAD-reducing hydrogenase HoxS subunit beta	0.300984	9.38517	0.0379265	0.107258	3.22084	null
diptheriae_00613	hybG_2	Hydrogenase-2 operon protein HybG	-0.186845	6.86981	0.619222	0.784914	0.349394	null
diptheriae_00614	diptheriae_00614	hypothetical protein	0.0128819	8.17829	0.977793	0.994542	0.00789536	null
diptheriae_00616	wbbL	N-acetylglucosaminyl-diphospho-decaprenol L-rhamnosyltransferase	-0.0770733	7.65103	0.783328	0.886042	0.174552	null
diptheriae_00619	diptheriae_00619	hypothetical protein	-1.92609	6.85219	4.39803e-12	3.49388e-11	34.7364	null
diptheriae_00622	diptheriae_00622	hypothetical protein	0.601692	9.70733	4.39471e-05	0.00021757	12.1662	null
diptheriae_00624	diptheriae_00624	hypothetical protein	0.456372	8.3704	0.00517937	0.0188221	5.73143	null
diptheriae_00625	diptheriae_00625	hypothetical protein	-0.992291	5.96314	0.00976195	0.0334136	4.90342	null
diptheriae_00626	ahcY	Adenosylhomocysteinase	0.418771	7.11136	0.108767	0.250032	1.99982	null
diptheriae_00627	tmk	Thymidylate kinase	0.673767	6.85495	0.00601811	0.0216399	5.53016	null
diptheriae_00628	mtrA	DNA-binding response regulator MtrA	0.792778	10.6472	7.29081e-07	4.17636e-06	17.8693	null
diptheriae_00629	mtrB	Sensor histidine kinase MtrB	1.74847	11.5767	7.32326e-30	1.42138e-28	92.5067	null
diptheriae_00630	lpqB	Lipoprotein LpqB	-3.26774	7.77458	7.58359e-28	1.28245e-26	86.0112	sick
diptheriae_00631	pyrE_1	Orotate phosphoribosyltransferase	-0.0931218	7.79839	0.646615	0.803798	0.315095	null
diptheriae_00632	hpf_2	Ribosome hibernation promotion factor	-0.760182	7.95639	0.00137006	0.00561165	7.47736	null
diptheriae_00634	diptheriae_00634	hypothetical protein	0.0687304	8.04043	0.764008	0.874608	0.193292	null
diptheriae_00635	gph	Phosphoglycolate phosphatase	-1.68327	6.97032	8.32696e-09	5.36696e-08	24.1513	null
diptheriae_00636	diptheriae_00636	hypothetical protein	-0.705778	8.37206	0.000194048	0.00092065	10.0851	null
diptheriae_00641	yedK	Putative SOS response-associated peptidase YedK	0.34349	8.82558	0.0288229	0.0854679	3.54847	null
diptheriae_00642	ybaK	Cys-tRNA(Pro)/Cys-tRNA(Cys) deacylase YbaK	0.262389	8.02405	0.120122	0.269958	1.88919	null
diptheriae_00643	sigH	ECF RNA polymerase sigma factor SigH	-0.0668995	8.03037	0.912404	0.962561	0.0550502	null
diptheriae_00646	diptheriae_00646	hypothetical protein	-0.0178937	8.2222	0.978984	0.994542	0.00789536	null
diptheriae_00647	bamB	Outer membrane protein assembly factor BamB	-3.52184	9.81624	3.21217e-35	7.61998e-34	110.016	sick
diptheriae_00648	cshA	ATP-dependent RNA helicase CshA	-0.0864406	9.63341	0.668676	0.81684	0.291874	null
diptheriae_00649	diptheriae_00649	hypothetical protein	-0.173079	6.57378	0.478419	0.681282	0.553676	null
diptheriae_00650	diptheriae_00650	hypothetical protein	-0.796674	7.71293	0.00096583	0.00408326	7.93606	null
diptheriae_00651	diptheriae_00651	hypothetical protein	0.128217	7.94159	0.515089	0.706001	0.502258	null
diptheriae_00652	rep	ATP-dependent DNA helicase Rep	-1.37884	8.75794	4.10335e-15	3.91537e-14	44.5378	null
diptheriae_00653	pcrA	ATP-dependent DNA helicase PcrA	-1.55076	8.63461	1.03337e-18	1.18456e-17	56.2284	null
diptheriae_00654	kch	Voltage-gated potassium channel Kch	0.535832	8.97548	0.000370991	0.00168524	9.21283	null
diptheriae_00655	nudC	NADH pyrophosphatase	0.0826253	8.47068	0.629949	0.79168	0.337011	null
diptheriae_00656	uvrD2	ATP-dependent DNA helicase UvrD2	0.0994783	8.27714	0.661765	0.813162	0.298385	null
diptheriae_00657	diptheriae_00657	hypothetical protein	-0.0249523	8.70751	0.898473	0.951223	0.0721444	null
diptheriae_00658	diptheriae_00658	hypothetical protein	0.101838	7.53352	0.560701	0.735544	0.443117	null
diptheriae_00659	diptheriae_00659	hypothetical protein	-6.48298	5.9271	1.40395e-17	1.48021e-16	52.585	sick
diptheriae_00660	lon	Lon protease	-2.84573	7.83737	2.74192e-30	5.50964e-29	93.874	sick
diptheriae_00661	diptheriae_00661	hypothetical protein	-1.41606	8.90067	2.94726e-13	2.50919e-12	38.5359	null
diptheriae_00662	diptheriae_00662	hypothetical protein	0.73535	8.50795	4.34528e-06	2.36361e-05	15.3686	null
diptheriae_00663	diptheriae_00663	hypothetical protein	-3.98252	9.15503	6.0272e-73	5.41814e-71	233.419	sick
diptheriae_00665	diptheriae_00665	hypothetical protein	0.344606	6.82351	0.237373	0.433618	1.2055	null
diptheriae_00666	diptheriae_00666	hypothetical protein	0.260271	7.52357	0.270444	0.477419	1.06667	null
diptheriae_00667	diptheriae_00667	putative peptidase cgR_1176	0.851274	9.05819	7.77172e-09	5.06217e-08	24.2357	null
diptheriae_00668	diptheriae_00668	hypothetical protein	1.11109	8.4283	1.328e-08	8.36983e-08	23.5102	null
diptheriae_00669	diptheriae_00669	Methylmalonyl-CoA carboxyltransferase 5S subunit	0.43538	10.0849	0.00320193	0.0122074	6.35611	null
diptheriae_00670	diptheriae_00670	Methylmalonyl-CoA carboxyltransferase 12S subunit	0.362582	9.88579	0.0101269	0.0345245	4.85624	null
diptheriae_00671	diptheriae_00671	Methylmalonyl-CoA carboxyltransferase 12S subunit	0.42398	6.79782	0.149137	0.311021	1.68492	null
diptheriae_00672	diptheriae_00672	Methylmalonyl-CoA carboxyltransferase 1.3S subunit	0.777886	7.19291	0.000481341	0.00214096	8.86752	null
diptheriae_00673	diptheriae_00673	hypothetical protein	0.135474	9.44556	0.374762	0.585688	0.771795	null
diptheriae_00674	hisN	Histidinol-phosphatase	0.207657	8.31291	0.282534	0.490257	1.02839	null
diptheriae_00675	suhB_1	Fructose-1, 6-bisphosphatase/inositol-1-monophosphatase	0.860897	8.72788	7.31108e-07	4.17636e-06	17.8693	null
diptheriae_00677	abgT	p-aminobenzoyl-glutamate transport protein	-0.20628	9.44155	0.167286	0.336543	1.57114	null
diptheriae_00678	diptheriae_00678	hypothetical protein	-0.208888	7.05595	0.382577	0.591974	0.756394	null
diptheriae_00679	ftsE	Cell division ATP-binding protein FtsE	-3.04897	8.27253	3.22486e-43	1.08001e-41	136.088	sick
diptheriae_00680	ftsX	Cell division protein FtsX	-3.35628	8.361	7.43913e-50	3.34369e-48	157.711	sick
diptheriae_00683	diptheriae_00683	hypothetical protein	-0.343956	7.30805	0.174555	0.347483	1.52499	null
diptheriae_00684	diptheriae_00684	hypothetical protein	0.150019	8.679	0.328948	0.546402	0.871966	null
diptheriae_00685	diptheriae_00685	hypothetical protein	0.0193732	8.85414	0.875004	0.936995	0.093887	null
diptheriae_00686	diptheriae_00686	hypothetical protein	-0.0361402	7.597	0.893229	0.947984	0.0770648	null
diptheriae_00687	diptheriae_00687	hypothetical protein	0.00534339	7.46912	1	1	0	null
diptheriae_00688	diptheriae_00688	hypothetical protein	0.169581	8.05297	0.400763	0.609531	0.714229	null
diptheriae_00690	diptheriae_00690	hypothetical protein	-0.483035	6.28547	0.107737	0.247999	2.01159	null
diptheriae_00694	diptheriae_00694	hypothetical protein	0.112351	9.07764	0.421464	0.634033	0.657371	null
diptheriae_00695	diptheriae_00695	hypothetical protein	0.0188633	8.53547	0.962874	0.98774	0.0177966	null
diptheriae_00697	dapC_2	putative N-succinyldiaminopimelate aminotransferase DapC	0.163926	8.41691	0.329186	0.546402	0.871966	null
diptheriae_00698	diptheriae_00698	hypothetical protein	1.37043	8.86083	2.96998e-18	3.27273e-17	54.7623	null
diptheriae_00699	diptheriae_00699	hypothetical protein	0.0432816	10.2848	0.75823	0.873858	0.19453	null
diptheriae_00700	diptheriae_00700	hypothetical protein	0.161068	10.2828	0.264179	0.46953	1.09071	null
diptheriae_00701	diptheriae_00701	hypothetical protein	-0.772034	6.80921	0.00376343	0.0139738	6.16114	null
diptheriae_00702	rpf2_1	Resuscitation-promoting factor Rpf2	0.0100011	8.44166	0.921356	0.964591	0.0520111	null
diptheriae_00703	csp	Cold shock protein 1	-2.89825	8.19566	2.66543e-27	4.33576e-26	84.2538	sick
diptheriae_00705	diptheriae_00705	hypothetical protein	-0.0826208	8.28313	0.617837	0.784489	0.350175	null
diptheriae_00706	diptheriae_00706	hypothetical protein	0.0270607	8.04762	0.775597	0.880455	0.18368	null
diptheriae_00707	pbuG	Guanine/hypoxanthine permease PbuG	0.4651	9.55161	0.0010866	0.00450465	7.79437	null
diptheriae_00708	diptheriae_00708	Putative TrmH family tRNA/rRNA methyltransferase	0.16682	8.99365	0.334358	0.550176	0.862034	null
diptheriae_00709	diptheriae_00709	hypothetical protein	-1.02874	7.31593	2.65796e-05	0.000133917	12.8664	null
diptheriae_00710	diptheriae_00710	hypothetical protein	-4.60606	6.75932	3.36913e-28	5.83725e-27	87.1468	sick
diptheriae_00711	serC	Phosphoserine aminotransferase	0.330964	9.34129	0.040792	0.112739	3.14894	null
diptheriae_00713	fkbP	FK506-binding protein	-0.12552	6.90902	0.54926	0.728367	0.457263	null
diptheriae_00714	accD3	Putative acetyl-coenzyme A carboxylase carboxyl transferase subunit beta	0.13975	9.30299	0.415674	0.627737	0.671768	null
diptheriae_00715	diptheriae_00715	putative oxidoreductase MSMEG_2408/MSMEI_2347	0.199976	9.44267	0.177082	0.351285	1.50929	null
diptheriae_00716	echA6	putative enoyl-CoA hydratase echA6	-0.113025	8.5178	0.443544	0.653644	0.613422	null
diptheriae_00717	diptheriae_00717	hypothetical protein	0.0572607	6.97114	0.926055	0.96622	0.0495758	null
diptheriae_00718	actP	Cation/acetate symporter ActP	0.024416	9.43923	0.950044	0.981061	0.0275846	null
diptheriae_00719	diptheriae_00719	hypothetical protein	0.0918883	8.66071	0.568436	0.741179	0.432106	null
diptheriae_00720	diptheriae_00720	Putative peptidoglycan hydrolase Rv2525c	0.26848	8.22175	0.139816	0.297393	1.74956	null
diptheriae_00721	gerN	Na(+)/H(+)-K(+) antiporter GerN	0.608602	9.59366	2.79315e-05	0.000140315	12.799	null
diptheriae_00722	doc	Toxin Doc	-0.279935	8.05912	0.133628	0.288385	1.79393	null
diptheriae_00724	diptheriae_00724	hypothetical protein	0.123639	6.86583	0.605631	0.775426	0.366939	null
diptheriae_00725	diptheriae_00725	hypothetical protein	0.220506	8.09882	0.197338	0.378712	1.40083	null
diptheriae_00728	diptheriae_00728	hypothetical protein	-2.07536	7.92453	5.93054e-21	7.44806e-20	63.5417	sick
diptheriae_00729	mrx1	Mycoredoxin 1	0.153574	6.95265	0.451965	0.659228	0.601151	null
diptheriae_00732	cysQ	3'-phosphoadenosine 5'-phosphate phosphatase	4.44916	8.61714	2.29597e-100	4.9019e-98	323.256	enriched
diptheriae_00733	rhlE_1	ATP-dependent RNA helicase RhlE	0.254136	11.7135	0.0567975	0.147547	2.76076	null
diptheriae_00734	mug	G/U mismatch-specific DNA glycosylase	0.354693	9.27595	0.0157477	0.0510381	4.29228	null
diptheriae_00735	nei	Endonuclease 8	0.182487	8.71408	0.242979	0.44154	1.17938	null
diptheriae_00736	aspT_2	Aspartate/alanine antiporter	0.255265	9.68032	0.069838	0.174496	2.51874	null
diptheriae_00737	yccF	Inner membrane protein YccF	-0.0827078	7.88733	0.656314	0.809375	0.30512	null
diptheriae_00738	pgi	Glucose-6-phosphate isomerase	-3.21915	7.9528	8.36579e-32	1.8087e-30	98.8029	sick
diptheriae_00739	gabD	Succinate-semialdehyde dehydrogenase [NADP(+)] GabD	0.0469464	9.92586	0.72924	0.860751	0.216333	null
diptheriae_00741	uvrD1	ATP-dependent DNA helicase UvrD1	-1.47384	9.84165	4.37433e-21	5.53433e-20	63.9702	null
diptheriae_00743	diptheriae_00743	hypothetical protein	-2.74845	9.12169	3.06023e-54	1.53732e-52	172.12	sick
diptheriae_00744	purN	Phosphoribosylglycinamide formyltransferase	0.35205	7.9835	0.06458	0.163897	2.60914	null
diptheriae_00745	purH	Bifunctional purine biosynthesis protein PurH	1.56263	10.0944	2.70922e-26	4.16878e-25	80.9886	null
diptheriae_00747	diptheriae_00747	hypothetical protein	0.209159	7.78525	0.348416	0.561564	0.832477	null
diptheriae_00748	diptheriae_00748	hypothetical protein	0.000759748	7.53084	0.889029	0.945831	0.0803462	null
diptheriae_00749	citE	Citrate lyase subunit beta-like protein	0.0906441	8.63367	0.514306	0.706001	0.502258	null
diptheriae_00751	diptheriae_00751	hypothetical protein	1.91302	9.73377	1.47877e-36	3.71433e-35	114.374	null
diptheriae_00758	mprA_1	Response regulator MprA	-0.128419	8.21542	0.403745	0.612431	0.707381	null
diptheriae_00759	mprB	Signal transduction histidine-protein kinase/phosphatase MprB	0.162036	9.95191	0.300836	0.514533	0.958664	null
diptheriae_00760	degQ	Periplasmic pH-dependent serine endoprotease DegQ	-5.07977	7.99577	1.70987e-53	8.34416e-52	169.679	sick
diptheriae_00761	moaB	Molybdenum cofactor biosynthesis protein B	-1.49109	6.60656	1.31336e-07	7.87096e-07	20.277	null
diptheriae_00763	mscL	Large-conductance mechanosensitive channel	-0.0627665	7.32229	1	1	0	null
diptheriae_00764	diptheriae_00764	hypothetical protein	0.0996804	8.52859	0.482041	0.683258	0.549497	null
diptheriae_00765	diptheriae_00765	5-formyltetrahydrofolate cyclo-ligase	0.0901571	7.46871	0.591393	0.762339	0.391496	null
diptheriae_00767	moeA1	Molybdopterin molybdenumtransferase 1	-3.82281	9.0527	1.71911e-71	1.33465e-69	228.797	sick
diptheriae_00768	ydaF	Putative ribosomal N-acetyltransferase YdaF	0.201802	8.10148	0.270575	0.477419	1.06667	null
diptheriae_00769	diptheriae_00769	hypothetical protein	-1.62125	7.16018	3.69696e-10	2.6643e-09	28.4836	null
diptheriae_00770	mhqP	Putative oxidoreductase MhqP	-0.650959	7.15392	0.00694259	0.0246586	5.34177	null
diptheriae_00771	diptheriae_00771	hypothetical protein	-0.0263157	7.02454	0.965198	0.98774	0.0177966	null
diptheriae_00772	pmt	putative dolichyl-phosphate-mannose--protein mannosyltransferase	-4.33547	9.57218	1.51087e-46	6.14422e-45	146.868	sick
diptheriae_00773	betP	Glycine betaine transporter BetP	0.905891	10.5181	7.56447e-11	5.69168e-10	30.7104	null
diptheriae_00774	diptheriae_00774	hypothetical protein	0.436875	9.97144	0.00251677	0.00972542	6.68402	null
diptheriae_00775	rsmI	Ribosomal RNA small subunit methyltransferase I	0.018769	8.65338	0.98203	0.995221	0.00691142	null
diptheriae_00777	tatD	putative metal-dependent hydrolase TatD	0.558396	8.61663	0.000311166	0.0014403	9.43941	null
diptheriae_00778	rpf2_2	Resuscitation-promoting factor Rpf2	-0.582065	8.4463	0.000419249	0.00188441	9.05167	null
diptheriae_00781	ettA_1	Energy-dependent translational throttle protein EttA	-0.835561	9.49706	1.13953e-08	7.23536e-08	23.7204	null
diptheriae_00783	diptheriae_00783	hypothetical protein	0.164695	7.23594	0.526078	0.711997	0.490056	null
diptheriae_00784	sigM_1	ECF RNA polymerase sigma factor SigM	0.000348244	9.04726	0.944568	0.979552	0.0298056	null
diptheriae_00785	diptheriae_00785	hypothetical protein	0.195416	9.04668	0.189137	0.367516	1.44412	null
diptheriae_00786	diptheriae_00786	hypothetical protein	0.176295	9.14068	0.216267	0.407259	1.29598	null
diptheriae_00787	diptheriae_00787	hypothetical protein	0.176989	8.71407	0.218586	0.408921	1.29011	null
diptheriae_00788	ybiV	Sugar phosphatase YbiV	0.646822	8.26351	0.000210296	0.000992225	9.97705	null
diptheriae_00789	echA8	putative enoyl-CoA hydratase echA8	0.190885	8.92101	0.218351	0.408921	1.29011	null
diptheriae_00790	diptheriae_00790	hypothetical protein	1.28036	10.0402	2.4223e-16	2.4337e-15	48.5458	null
diptheriae_00791	betI	HTH-type transcriptional regulator BetI	0.198818	8.08996	0.233141	0.429562	1.21906	null
diptheriae_00792	gap2_1	Glyceraldehyde-3-phosphate dehydrogenase-like protein	1.30744	10.1795	3.16619e-19	3.80835e-18	57.8655	null
diptheriae_00793	diptheriae_00793	hypothetical protein	-4.70507	7.09995	1.21133e-26	1.89812e-25	82.1236	sick
diptheriae_00794	prfC	Peptide chain release factor 3	-1.80844	9.29386	2.26475e-23	3.17065e-22	71.4176	null
diptheriae_00795	diptheriae_00795	putative oxidoreductase Rv0484c	0.25977	8.51407	0.154049	0.318928	1.6487	null
diptheriae_00796	pth_1	Peptidyl-tRNA hydrolase	-0.0288028	9.09963	0.865512	0.931073	0.103034	null
diptheriae_00797	diptheriae_00797	hypothetical protein	-0.0415322	8.7994	0.819491	0.908206	0.138908	null
diptheriae_00798	pth_2	Peptidyl-tRNA hydrolase	-0.334029	7.4963	0.154734	0.319958	1.64404	null
diptheriae_00799	rplY	50S ribosomal protein L25	1.71091	7.32412	8.5084e-15	8.02892e-14	43.5018	null
diptheriae_00800	amyX	Pullulanase	0.208926	10.6453	0.122975	0.274563	1.86479	null
diptheriae_00803	diptheriae_00803	putative HTH-type transcriptional regulator Rv2282c	-2.36536	8.79376	3.33254e-37	8.49549e-36	116.503	sick
diptheriae_00804	diptheriae_00804	hypothetical protein	-2.71656	8.79962	1.09174e-43	3.83285e-42	137.583	sick
diptheriae_00805	ghrB	Glyoxylate/hydroxypyruvate reductase B	0.325282	9.14377	0.0388822	0.109049	3.19695	null
diptheriae_00806	yheI	putative multidrug resistance ABC transporter ATP-binding/permease protein YheI	-0.110874	9.86963	0.431046	0.642431	0.638387	null
diptheriae_00807	yheH	putative multidrug resistance ABC transporter ATP-binding/permease protein YheH	-0.0110658	9.80937	0.946987	0.980275	0.0287419	null
diptheriae_00809	bdcR	HTH-type transcriptional repressor BdcR	-3.94571	6.78415	1.03329e-23	1.47071e-22	72.5259	sick
diptheriae_00810	mfd	Transcription-repair-coupling factor	-0.128734	10.7642	0.40185	0.610641	0.711604	null
diptheriae_00811	diptheriae_00811	hypothetical protein	0.0663463	7.40301	0.762004	0.874608	0.193292	null
diptheriae_00812	diptheriae_00812	hypothetical protein	-0.123079	8.39439	0.485829	0.686917	0.541792	null
diptheriae_00813	arcD	Arginine/ornithine antiporter	0.139062	9.98188	0.311511	0.52644	0.925659	null
diptheriae_00814	mazG	Nucleoside triphosphate pyrophosphohydrolase	-0.276531	7.87048	0.253065	0.453726	1.14011	null
diptheriae_00815	diptheriae_00815	hypothetical protein	-2.39303	8.16532	1.44729e-30	2.94282e-29	94.7787	sick
diptheriae_00817	ftsL_1	Cell division protein FtsL	-1.13868	6.53233	2.243e-05	0.000113681	13.1027	null
diptheriae_00818	diptheriae_00818	hypothetical protein	0.540686	6.66658	0.0385253	0.108404	3.20551	null
diptheriae_00819	gppA	Guanosine-5'-triphosphate,3'-diphosphate pyrophosphatase	0.277413	9.31752	0.0860654	0.208293	2.26331	null
diptheriae_00822	diptheriae_00822	hypothetical protein	-0.0717306	8.89424	0.630061	0.79168	0.337011	null
diptheriae_00823	ripA_1	HTH-type transcriptional regulator RipA	0.196938	8.96148	0.204166	0.388324	1.36467	null
diptheriae_00825	diptheriae_00825	hypothetical protein	-0.169049	7.12833	0.502242	0.698701	0.517254	null
diptheriae_00828	mca	Mycothiol S-conjugate amidase	0.501062	7.34397	0.0698799	0.174496	2.51874	null
diptheriae_00830	uppS_1	(2Z,6E)-farnesyl diphosphate synthase	1.22499	7.23772	4.29425e-07	2.4863e-06	18.6176	null
diptheriae_00831	diptheriae_00831	hypothetical protein	-0.227438	7.57783	0.381655	0.591974	0.756394	null
diptheriae_00832	coaA	Pantothenate kinase	2.92538	8.31934	5.28903e-51	2.50935e-49	161.447	enriched
diptheriae_00833	glyA1	Serine hydroxymethyltransferase 1	0.216163	9.67126	0.121244	0.271925	1.87872	null
diptheriae_00834	diptheriae_00834	hypothetical protein	0.122874	7.41055	0.490183	0.68908	0.537257	null
diptheriae_00835	diptheriae_00835	hypothetical protein	0.0859447	7.74928	0.739656	0.862223	0.213867	null
diptheriae_00836	bar	Phosphinothricin N-acetyltransferase	-0.123111	7.32182	0.750625	0.870378	0.200285	null
diptheriae_00837	bmr3	Multidrug resistance protein 3	0.0393316	9.53895	0.757246	0.873858	0.19453	null
diptheriae_00838	diptheriae_00838	hypothetical protein	0.300325	7.81629	0.123765	0.275966	1.85744	null
diptheriae_00841	diptheriae_00841	hypothetical protein	0.06638	8.00507	0.764475	0.874608	0.193292	null
diptheriae_00842	xseB	Exodeoxyribonuclease 7 small subunit	-0.186914	7.22163	0.476039	0.679828	0.556759	null
diptheriae_00843	xseA	Exodeoxyribonuclease 7 large subunit	-0.072476	9.25646	0.621668	0.786525	0.346436	null
diptheriae_00845	diptheriae_00845	hypothetical protein	-3.08639	5.68669	1.50989e-14	1.39399e-13	42.7058	sick
diptheriae_00846	diptheriae_00846	hypothetical protein	0.154015	9.48085	0.275388	0.483534	1.04831	null
diptheriae_00848	diptheriae_00848	hypothetical protein	0.225309	9.59321	0.102975	0.240227	2.05753	null
diptheriae_00849	ychF	Ribosome-binding ATPase YchF	1.8221	8.19728	8.9206e-26	1.34835e-24	79.2951	null
diptheriae_00850	yedI	Inner membrane protein YedI	0.326349	8.6925	0.0325394	0.0940395	3.41059	null
diptheriae_00851	diptheriae_00851	hypothetical protein	0.0842905	9.36617	0.521323	0.709389	0.495352	null
diptheriae_00852	ykoE	Putative HMP/thiamine permease protein YkoE	0.435319	8.60739	0.00498618	0.0181974	5.78012	null
diptheriae_00853	eriC	Chloride/fluoride channel protein	0.401564	9.58729	0.0120243	0.0400342	4.64262	null
diptheriae_00854	ykoD_1	Putative HMP/thiamine import ATP-binding protein YkoD	-0.111819	8.83233	0.541329	0.72248	0.468971	null
diptheriae_00855	ecfT_1	Energy-coupling factor transporter transmembrane protein EcfT	0.22724	7.81677	0.209589	0.397434	1.33121	null
diptheriae_00856	diptheriae_00856	hypothetical protein	0.00611603	8.85825	0.855318	0.928724	0.106678	null
diptheriae_00857	oppA	Periplasmic oligopeptide-binding protein	1.84317	10.6147	3.38342e-28	5.83725e-27	87.1468	null
diptheriae_00858	dppB	Dipeptide transport system permease protein DppB	1.33562	9.29007	2.95285e-13	2.50919e-12	38.5359	null
diptheriae_00859	oppC	Oligopeptide transport system permease protein OppC	1.32701	9.32943	9.49617e-17	9.71225e-16	49.871	null
diptheriae_00860	diptheriae_00860	putative ABC transporter ATP-binding protein Rv1281c	1.45758	10.3516	1.68677e-19	2.05786e-18	58.7536	null
diptheriae_00861	diptheriae_00861	hypothetical protein	-0.283583	7.15652	0.359132	0.574343	0.800017	null
diptheriae_00862	drrA_1	Daunorubicin/doxorubicin resistance ATP-binding protein DrrA	0.112488	7.53186	0.717488	0.851612	0.231731	null
diptheriae_00863	diptheriae_00863	hypothetical protein	-0.0748347	8.66399	0.678788	0.825762	0.276202	null
diptheriae_00865	diptheriae_00865	putative peptidase cgR_1176	0.322086	9.43405	0.0261327	0.0795626	3.65177	null
diptheriae_00866	arsC	Arsenate reductase	0.0686028	8.14077	0.963888	0.98774	0.0177966	null
diptheriae_00867	diptheriae_00867	hypothetical protein	0.527748	9.55213	0.00240491	0.0093567	6.73978	null
diptheriae_00868	diptheriae_00868	hypothetical protein	-0.491032	9.24723	0.00106657	0.00443238	7.8177	null
diptheriae_00869	typA	GTP-binding protein TypA/BipA	-3.42003	9.32256	3.80456e-67	2.70758e-65	214.488	sick
diptheriae_00870	diptheriae_00870	putative monoacyl phosphatidylinositol tetramannoside-binding protein LpqW	-6.85676	7.60954	1.98324e-45	7.69859e-44	143.22	sick
diptheriae_00871	mshB	1D-myo-inositol 2-acetamido-2-deoxy-alpha-D-glucopyranoside deacetylase	-3.91229	7.62391	1.84495e-32	4.09243e-31	100.947	sick
diptheriae_00872	diptheriae_00872	hypothetical protein	-0.0425752	7.53462	0.916007	0.964591	0.0520111	null
diptheriae_00875	diptheriae_00875	hypothetical protein	0.238644	8.25015	0.199361	0.381736	1.38935	null
diptheriae_00876	diptheriae_00876	hypothetical protein	-1.44999	6.01103	8.04157e-06	4.26553e-05	14.5169	null
diptheriae_00877	diptheriae_00877	hypothetical protein	0.216195	9.36092	0.141187	0.29882	1.74265	null
diptheriae_00878	gabP_1	GABA permease	1.98888	7.32694	1.19711e-17	1.26998e-16	52.806	null
diptheriae_00880	gabP_2	GABA permease	0.0740805	9.83845	0.565823	0.739133	0.436094	null
diptheriae_00881	dapD_2	2,3,4,5-tetrahydropyridine-2,6-dicarboxylate N-succinyltransferase	0.0200324	8.72877	0.814322	0.905509	0.143199	null
diptheriae_00883	fas6_2	Cytokinin riboside 5'-monophosphate phosphoribohydrolase	-0.163751	9.09171	0.329081	0.546402	0.871966	null
diptheriae_00884	folP2	Inactive dihydropteroate synthase 2	0.197677	9.07737	0.178661	0.353597	1.49982	null
diptheriae_00885	gpgS	Glucosyl-3-phosphoglycerate synthase	-0.0925114	9.57158	0.470283	0.673861	0.569476	null
diptheriae_00886	diptheriae_00886	hypothetical protein	0.0580768	7.90576	0.806238	0.901623	0.149403	null
diptheriae_00888	rlmAII	23S rRNA (guanine(748)-N(1))-methyltransferase	0.101991	8.37525	0.536123	0.718254	0.477434	null
diptheriae_00889	scrB	Sucrose-6-phosphate hydrolase	0.329254	9.24186	0.028119	0.0842058	3.56994	null
diptheriae_00890	alsD	Alpha-acetolactate decarboxylase	-0.0249443	8.54415	0.96228	0.98774	0.0177966	null
diptheriae_00891	glgM	Alpha-maltose-1-phosphate synthase	-0.242744	8.02894	0.21786	0.408906	1.29016	null
diptheriae_00892	glgC	Glucose-1-phosphate adenylyltransferase	-0.428605	8.89195	0.00718047	0.0254445	5.2965	null
diptheriae_00894	sigE	ECF RNA polymerase sigma factor SigE	-0.861975	6.94601	0.0149827	0.0487438	4.35864	null
diptheriae_00897	mrp	Iron-sulfur cluster carrier protein	0.0722901	6.54425	1	1	0	null
diptheriae_00899	diptheriae_00899	Magnesium transporter MgtE	-5.05602	6.82427	3.78638e-32	8.2912e-31	99.9282	sick
diptheriae_00900	diptheriae_00900	hypothetical protein	-0.107852	7.01739	0.784922	0.887258	0.172575	null
diptheriae_00901	diptheriae_00901	hypothetical protein	0.0796433	8.13643	0.58075	0.753166	0.408959	null
diptheriae_00903	diptheriae_00903	Multidrug efflux ATP-binding/permease protein Rv0194	0.410412	10.5765	0.00333787	0.0126691	6.30254	null
diptheriae_00904	diptheriae_00904	hypothetical protein	0.264245	8.61079	0.0926104	0.221539	2.17437	null
diptheriae_00905	diptheriae_00905	hypothetical protein	0.111342	7.82852	0.504665	0.699649	0.515298	null
diptheriae_00906	diptheriae_00906	Shikimate 5-dehydrogenase-like protein HI_0607	-0.0895243	8.95368	0.736354	0.862223	0.213867	null
diptheriae_00907	pnbA	Para-nitrobenzyl esterase	0.291526	10.0171	0.0381795	0.107676	3.21523	null
diptheriae_00908	diptheriae_00908	hypothetical protein	-0.0475205	9.19885	0.824875	0.910722	0.134917	null
diptheriae_00909	diptheriae_00909	hypothetical protein	0.0729168	7.78732	0.625311	0.788797	0.342274	null
diptheriae_00910	diptheriae_00910	hypothetical protein	0.0749545	7.74761	0.878517	0.939578	0.0899149	null
diptheriae_00911	galM	Aldose 1-epimerase	0.176524	9.18442	0.250936	0.451157	1.1483	null
diptheriae_00912	sglT	Sodium/glucose cotransporter	0.0978395	9.58015	0.524416	0.710847	0.49239	null
diptheriae_00914	galT	Galactose-1-phosphate uridylyltransferase	1.07529	9.99738	9.59945e-14	8.40814e-13	40.1133	null
diptheriae_00915	galK_1	Galactokinase	0.219946	9.7764	0.12291	0.274563	1.86479	null
diptheriae_00916	radD	Putative DNA repair helicase RadD	0.101114	10.0459	0.473483	0.676744	0.563317	null
diptheriae_00917	nudG	CTP pyrophosphohydrolase	-0.345585	6.94382	0.140354	0.297851	1.74734	null
diptheriae_00920	diptheriae_00920	hypothetical protein	0.0740788	8.36952	0.568469	0.741179	0.432106	null
diptheriae_00921	diptheriae_00921	hypothetical protein	-0.0779635	7.93978	0.822065	0.908206	0.138908	null
diptheriae_00922	diptheriae_00922	hypothetical protein	0.304477	7.85996	0.150166	0.312785	1.67676	null
diptheriae_00923	opuE	Osmoregulated proline transporter OpuE	0.160315	9.67331	0.247682	0.447662	1.15952	null
diptheriae_00924	rapA_1	RNA polymerase-associated protein RapA	-1.28187	10.4481	2.75201e-18	3.07217e-17	54.8535	null
diptheriae_00925	diptheriae_00925	hypothetical protein	-0.735543	8.15824	0.000994908	0.00418548	7.90039	null
diptheriae_00926	cpdA	3',5'-cyclic adenosine monophosphate phosphodiesterase CpdA	-0.271937	8.88355	0.107335	0.247405	2.01505	null
diptheriae_00927	smc_1	Chromosome partition protein Smc	-0.00530025	10.2449	0.99893	1	0	null
diptheriae_00928	yceI_1	Protein YceI	-0.194043	7.91593	0.442316	0.652961	0.614932	null
diptheriae_00931	cmtR_1	HTH-type transcriptional regulator CmtR	0.358306	7.4028	0.157096	0.323354	1.62881	null
diptheriae_00932	diptheriae_00932	hypothetical protein	0.215066	8.15234	0.265273	0.470984	1.08625	null
diptheriae_00933	diptheriae_00933	hypothetical protein	0.211132	8.71436	0.205141	0.389744	1.3594	null
diptheriae_00934	diptheriae_00934	hypothetical protein	0.206917	8.3943	0.227286	0.421503	1.24639	null
diptheriae_00935	diptheriae_00935	hypothetical protein	0.216736	7.77501	0.279484	0.487467	1.03662	null
diptheriae_00937	lutC	Lactate utilization protein C	1.22055	7.7373	8.84719e-10	6.19304e-09	27.2667	null
diptheriae_00938	lutB	Lactate utilization protein B	1.15046	8.6323	7.0568e-12	5.5801e-11	34.0609	null
diptheriae_00939	lutA_1	Lactate utilization protein A	1.05647	8.08915	1.72971e-09	1.18174e-08	26.3345	null
diptheriae_00940	glcA	Glycolate permease GlcA	0.266828	9.01592	0.0816543	0.199522	2.32538	null
diptheriae_00942	lysA	Diaminopimelate decarboxylase	0.0974141	8.77909	0.50212	0.698701	0.517254	null
diptheriae_00943	hom	Homoserine dehydrogenase	0.100654	9.37944	0.457209	0.664607	0.589427	null
diptheriae_00944	thrB	Homoserine kinase	0.189532	8.7845	0.212013	0.400573	1.31986	null
diptheriae_00945	dmdB	3-methylmercaptopropionyl-CoA ligase	-2.27857	8.62111	1.67747e-36	4.15235e-35	114.214	sick
diptheriae_00952	diptheriae_00952	hypothetical protein	2.93577	8.22103	9.63367e-38	2.53143e-36	118.249	enriched
diptheriae_00962	nucS	Endonuclease NucS	0.213134	7.98564	0.255862	0.457126	1.12934	null
diptheriae_00963	diptheriae_00963	hypothetical protein	-0.899466	7.23577	0.000331194	0.00151657	9.36497	null
diptheriae_00964	diptheriae_00964	hypothetical protein	-0.0095345	7.37149	0.938723	0.974674	0.0370084	null
diptheriae_00965	fepC_2	Ferric enterobactin transport ATP-binding protein FepC	0.128932	8.99048	0.48748	0.688681	0.538091	null
diptheriae_00966	fepG_1	Ferric enterobactin transport system permease protein FepG	0.0239871	8.53885	1	1	0	null
diptheriae_00967	fepD	Ferric enterobactin transport system permease protein FepD	-0.0727652	8.94931	0.589676	0.761275	0.39351	null
diptheriae_00968	yfiY_1	putative siderophore-binding lipoprotein YfiY	-0.136395	8.38167	0.435381	0.645513	0.631482	null
diptheriae_00969	diptheriae_00969	hypothetical protein	-0.0834843	7.54449	0.767162	0.87705	0.189269	null
diptheriae_00970	diptheriae_00970	hypothetical protein	-0.164735	8.37379	0.308579	0.52339	0.934042	null
diptheriae_00971	glgB	1,4-alpha-glucan branching enzyme GlgB	1.57964	8.08192	1.63711e-18	1.86413e-17	55.5743	null
diptheriae_00972	glgE	Alpha-1,4-glucan:maltose-1-phosphate maltosyltransferase	6.9237	10.2243	3.94816e-148	3.37172e-145	479.926	enriched
diptheriae_00973	ylmA	putative ABC transporter ATP-binding protein YlmA	-0.801608	7.61745	0.000129395	0.000617337	10.6617	null
diptheriae_00974	diptheriae_00974	hypothetical protein	-0.125429	8.88093	0.449385	0.658332	0.603113	null
diptheriae_00975	diptheriae_00975	hypothetical protein	-0.143174	9.31418	0.297098	0.510507	0.969997	null
diptheriae_00979	speE	Polyamine aminopropyltransferase	0.242038	7.84832	0.233645	0.430027	1.2175	null
diptheriae_00981	diptheriae_00981	hypothetical protein	-0.0381044	9.04772	0.849982	0.925873	0.111114	null
diptheriae_00982	polC_2	DNA polymerase III PolC-type	-0.675861	8.11619	0.000446877	0.00199808	8.96717	null
diptheriae_00984	diptheriae_00984	hypothetical protein	-1.13349	7.96501	1.6151e-08	1.00679e-07	23.2437	null
diptheriae_00987	mshD_1	Mycothiol acetyltransferase	0.22221	6.76548	0.307407	0.52296	0.935228	null
diptheriae_00988	ribZ	Riboflavin transporter RibZ	-0.959243	8.82305	9.99277e-10	6.90998e-09	27.1087	null
diptheriae_00989	diptheriae_00989	hypothetical protein	-0.0711617	7.05721	0.787935	0.889343	0.169188	null
diptheriae_00990	diptheriae_00990	putative ABC transporter permease protein HI_1471	-0.413663	8.85249	0.00841995	0.0292302	5.09639	null
diptheriae_00991	fecE_1	Fe(3+) dicitrate transport ATP-binding protein FecE	-0.101019	8.16467	0.521819	0.709389	0.495352	null
diptheriae_00992	btuF_1	Vitamin B12-binding protein	-0.362935	8.43972	0.0324847	0.0940395	3.41059	null
diptheriae_00993	diptheriae_00993	hypothetical protein	-0.17325	6.79532	0.56471	0.739032	0.436291	null
diptheriae_00994	pfkA	ATP-dependent 6-phosphofructokinase	-0.262289	9.26313	0.466029	0.672336	0.572746	null
diptheriae_00996	gpr	L-glyceraldehyde 3-phosphate reductase	-0.101553	8.82385	0.55235	0.730971	0.452113	null
diptheriae_00997	argO	Arginine exporter protein ArgO	-2.25126	6.67896	1.60799e-12	1.32041e-11	36.1402	sick
diptheriae_00998	diptheriae_00998	putative HTH-type transcriptional regulator Rv1985c	-0.111808	7.45643	0.659518	0.811829	0.300753	null
diptheriae_00999	yqjG	Glutathionyl-hydroquinone reductase YqjG	0.0434851	9.47561	0.706855	0.844272	0.244221	null
diptheriae_01000	diptheriae_01000	hypothetical protein	-0.0404403	7.41513	0.92416	0.964832	0.0516501	null
diptheriae_01001	diptheriae_01001	hypothetical protein	0.0103949	8.30115	0.979301	0.994542	0.00789536	null
diptheriae_01002	ilvD	Dihydroxy-acid dehydratase	-0.105114	9.88405	0.467939	0.672336	0.572746	null
diptheriae_01003	cfp6	Low molecular weight protein antigen 6	-0.0465702	6.69386	0.922824	0.964591	0.0520111	null
diptheriae_01004	ilvB1	Acetolactate synthase large subunit IlvB1	0.0491854	9.73277	0.753552	0.872588	0.196628	null
diptheriae_01005	ilvH	Putative acetolactate synthase small subunit	-0.281085	7.73375	0.171728	0.343456	1.5418	null
diptheriae_01006	ilvC	Ketol-acid reductoisomerase (NADP(+))	-0.869111	7.58734	0.000285888	0.00133414	9.54987	null
diptheriae_01007	czcD	Cadmium, cobalt and zinc/H(+)-K(+) antiporter	-2.54133	7.35654	1.46084e-21	1.87602e-20	65.5309	sick
diptheriae_01008	diptheriae_01008	hypothetical protein	-0.254944	9.55869	0.0940321	0.224311	2.15643	null
diptheriae_01009	diptheriae_01009	hypothetical protein	-0.0102942	8.8677	0.921383	0.964591	0.0520111	null
diptheriae_01010	serA	D-3-phosphoglycerate dehydrogenase	-0.211031	9.40178	0.136837	0.29192	1.77636	null
diptheriae_01011	leuB	3-isopropylmalate dehydrogenase	-0.129156	9.22311	0.46692	0.672336	0.572746	null
diptheriae_01012	diptheriae_01012	hypothetical protein	0.173351	7.23938	0.601324	0.772064	0.373208	null
diptheriae_01013	diptheriae_01013	hypothetical protein	-0.053961	7.30702	0.730468	0.860992	0.215929	null
diptheriae_01014	diptheriae_01014	hypothetical protein	-0.314331	7.82489	0.13533	0.290712	1.78234	null
diptheriae_01015	diptheriae_01015	hypothetical protein	-0.171715	6.70335	0.595726	0.766767	0.383139	null
diptheriae_01018	diptheriae_01018	Ureidoglycolate lyase	-0.236418	7.45509	0.386	0.595025	0.748977	null
diptheriae_01022	diptheriae_01022	hypothetical protein	-1.2626	8.32839	5.8656e-13	4.911e-12	37.5671	null
diptheriae_01025	diptheriae_01025	hypothetical protein	-0.114222	6.9953	0.575137	0.747021	0.420778	null
diptheriae_01026	diptheriae_01026	hypothetical protein	-0.334873	7.63053	0.168849	0.339287	1.55942	null
diptheriae_01027	ydgH	Putative membrane protein YdgH	0.120514	8.04098	0.606616	0.776105	0.365676	null
diptheriae_01028	diptheriae_01028	hypothetical protein	-0.184058	8.28596	0.324629	0.543515	0.879607	null
diptheriae_01029	diptheriae_01029	hypothetical protein	0.0650508	8.80282	0.643321	0.800957	0.320203	null
diptheriae_01030	diptheriae_01030	hypothetical protein	-0.251277	6.14542	0.406464	0.616008	0.69898	null
diptheriae_01033	ppc	Phosphoenolpyruvate carboxylase	-0.00939492	10.2177	0.934362	0.971918	0.0410932	null
diptheriae_01034	diptheriae_01034	hypothetical protein	-0.0362979	7.57072	1	1	0	null
diptheriae_01035	bioB_2	Biotin synthase	0.121541	8.85009	0.424854	0.637655	0.649152	null
diptheriae_01036	spoT	Bifunctional (p)ppGpp synthase/hydrolase SpoT	1.18436	8.40526	1.57311e-09	1.07906e-08	26.4656	null
diptheriae_01037	allR	HTH-type transcriptional repressor AllR	-0.0204306	8.18849	0.922586	0.964591	0.0520111	null
diptheriae_01038	leuC	3-isopropylmalate dehydratase large subunit	-0.0568053	9.64411	0.665675	0.816204	0.292998	null
diptheriae_01039	leuD	3-isopropylmalate dehydratase small subunit	-0.148282	8.41133	0.368511	0.582116	0.780622	null
diptheriae_01040	mutT1	putative 8-oxo-dGTP diphosphatase 1	-0.0393344	9.09887	0.744007	0.864466	0.21012	null
diptheriae_01045	ung	Uracil-DNA glycosylase	-0.0885728	8.85587	0.696138	0.836737	0.257153	null
diptheriae_01046	diptheriae_01046	hypothetical protein	-0.933616	6.27263	0.0127504	0.0420477	4.57183	null
diptheriae_01047	recG	ATP-dependent DNA helicase RecG	-0.502689	9.8998	0.000681756	0.0029331	8.41336	null
diptheriae_01048	yngHB	Biotin/lipoyl attachment protein	-0.0196694	6.3998	0.738616	0.862223	0.213867	null
diptheriae_01049	rsmD	Ribosomal RNA small subunit methyltransferase D	0.0169621	7.25193	0.966921	0.98774	0.0177966	null
diptheriae_01051	glnQ	Glutamine transport ATP-binding protein GlnQ	0.220479	8.17586	0.182682	0.358234	1.48103	null
diptheriae_01052	yecS	L-cystine transport system permease protein YecS	0.0293439	8.67318	0.801599	0.899691	0.152499	null
diptheriae_01053	glnH_1	Glutamine-binding periplasmic protein	0.0262711	8.36603	0.817382	0.906551	0.141539	null
diptheriae_01056	polA	DNA polymerase I	-1.44726	7.95486	7.41819e-09	4.87318e-08	24.2906	null
diptheriae_01057	diptheriae_01057	2-methyl-6-phytyl-1,4-hydroquinone methyltransferase	-0.19507	8.2649	0.335662	0.55126	0.859196	null
diptheriae_01059	dcuD	Putative cryptic C4-dicarboxylate transporter DcuD	-0.0709349	8.76685	0.615517	0.782802	0.353281	null
diptheriae_01060	licT	Transcription antiterminator LicT	-0.737622	7.81383	0.000775108	0.00328507	8.24986	null
diptheriae_01061	bglF	PTS system beta-glucoside-specific EIIBCA component	-0.891062	9.49098	9.85621e-08	5.92761e-07	20.686	null
diptheriae_01063	mftC	Putative mycofactocin radical SAM maturase MftC	-0.227623	8.26595	0.219764	0.410227	1.28551	null
diptheriae_01064	uvrB	UvrABC system protein B	-0.704852	8.75986	0.00117323	0.00484029	7.69069	null
diptheriae_01066	helD	DNA helicase IV	-0.111476	9.80254	0.494643	0.6925	0.530115	null
diptheriae_01067	diptheriae_01067	hypothetical protein	0.136093	7.78916	0.630377	0.79168	0.337011	null
diptheriae_01068	gloC_1	Hydroxyacylglutathione hydrolase GloC	-0.25439	8.63333	0.143583	0.302765	1.72373	null
diptheriae_01069	uvrA	UvrABC system protein A	-0.124699	9.70278	0.428438	0.640329	0.643114	null
diptheriae_01073	diptheriae_01073	hypothetical protein	-0.437213	7.27465	0.134778	0.289925	1.78625	null
diptheriae_01074	aviRb	23S rRNA (uridine(2479)-2'-O)-methyltransferase	-0.956647	7.88724	3.06081e-05	0.000152861	12.6755	null
diptheriae_01077	argC	N-acetyl-gamma-glutamyl-phosphate reductase	-0.0617193	8.06875	0.702155	0.839345	0.252664	null
diptheriae_01078	argJ	Arginine biosynthesis bifunctional protein ArgJ	-0.178625	8.69204	0.235644	0.432454	1.20938	null
diptheriae_01079	argB	Acetylglutamate kinase	-0.110117	8.4612	0.588542	0.760385	0.395198	null
diptheriae_01080	argD	Acetylornithine aminotransferase	-0.440355	7.6535	0.0423398	0.116078	3.10684	null
diptheriae_01081	argF	Ornithine carbamoyltransferase	0.0454044	8.15885	0.782859	0.886042	0.174552	null
diptheriae_01082	argR	Arginine repressor	0.353275	6.5545	0.135654	0.290712	1.78234	null
diptheriae_01083	argG	Argininosuccinate synthase	-0.289432	8.7907	0.109942	0.252172	1.98752	null
diptheriae_01084	argH	Argininosuccinate lyase	-0.283331	9.10764	0.0968379	0.229085	2.12605	null
diptheriae_01087	diptheriae_01087	hypothetical protein	-0.684945	6.2515	0.0447612	0.121546	3.04043	null
diptheriae_01089	diptheriae_01089	hypothetical protein	0.498921	6.62377	0.057366	0.148008	2.75626	null
diptheriae_01091	diptheriae_01091	hypothetical protein	0.297299	7.81018	0.249019	0.448771	1.15595	null
diptheriae_01092	diptheriae_01092	D,L-glycerol 3-phosphate phosphatase	0.319567	7.75012	0.152779	0.317452	1.65539	null
diptheriae_01093	diptheriae_01093	hypothetical protein	-0.2806	6.37756	0.267285	0.474063	1.07685	null
diptheriae_01094	tlyA	16S/23S rRNA (cytidine-2'-O)-methyltransferase TlyA	-1.02977	6.23682	0.00365604	0.0136046	6.19976	null
diptheriae_01096	recN	DNA repair protein RecN	-0.331845	8.83863	0.0348464	0.099528	3.32875	null
diptheriae_01097	diptheriae_01097	hypothetical protein	-2.95332	9.04001	4.28206e-48	1.82844e-46	151.938	sick
diptheriae_01098	mctB	Copper transporter MctB	-1.52549	8.36885	3.46894e-17	3.59088e-16	51.3065	null
diptheriae_01099	nudF	ADP-ribose pyrophosphatase	-0.633494	6.71286	0.0278738	0.0839656	3.57406	null
diptheriae_01101	soj_1	Sporulation initiation inhibitor protein Soj	-2.62905	6.38885	2.10398e-12	1.70478e-11	35.7716	sick
diptheriae_01102	scpA	Segregation and condensation protein A	-0.465654	7.2126	0.0398772	0.110929	3.1723	null
diptheriae_01103	bioD	ATP-dependent dethiobiotin synthetase BioD	-0.393348	7.41542	0.143962	0.302968	1.72276	null
diptheriae_01104	dtpT_1	Di-/tripeptide transporter	-0.506356	7.67461	0.0285969	0.0849451	3.55733	null
diptheriae_01105	dtpT_2	Di-/tripeptide transporter	-0.158631	7.05726	0.630168	0.79168	0.337011	null
diptheriae_01106	bioA	Adenosylmethionine-8-amino-7-oxononanoate aminotransferase	-0.191163	8.65033	0.293626	0.506068	0.982597	null
diptheriae_01107	bioD1	ATP-dependent dethiobiotin synthetase BioD 1	-0.028006	7.85575	1	1	0	null
diptheriae_01108	apnhaP	Na(+)/H(+) antiporter ApNhaP	0.190506	9.17577	0.271365	0.47832	1.06395	null
diptheriae_01109	scpB	Segregation and condensation protein B	-0.70705	8.24614	6.34017e-05	0.000310287	11.6541	null
diptheriae_01113	dcuB	Anaerobic C4-dicarboxylate transporter DcuB	-0.385355	8.90265	0.0150574	0.0488938	4.35421	null
diptheriae_01114	diptheriae_01114	putative methyltransferase Rv3342	-0.0905948	8.33532	0.522073	0.709389	0.495352	null
diptheriae_01115	xynZ	Endo-1,4-beta-xylanase Z	-5.55952	7.49405	8.6361e-50	3.78217e-48	157.533	sick
diptheriae_01122	diptheriae_01122	hypothetical protein	-0.467768	6.48997	0.111686	0.255368	1.96935	null
diptheriae_01123	diptheriae_01123	putative HTH-type transcriptional regulator Rv1830	-0.0546138	6.63207	0.74919	0.869305	0.202066	null
diptheriae_01124	diptheriae_01124	hypothetical protein	-0.694033	8.56039	0.000462225	0.00206131	8.92223	null
diptheriae_01125	diptheriae_01125	hypothetical protein	-0.306512	8.21719	0.113877	0.258646	1.95095	null
diptheriae_01126	corC_1	Magnesium and cobalt efflux protein CorC	0.427801	8.18133	0.0173535	0.0557139	4.16582	null
diptheriae_01127	corC_2	Magnesium and cobalt efflux protein CorC	0.271265	8.97518	0.117144	0.264308	1.91971	null
diptheriae_01128	rhlE_2	ATP-dependent RNA helicase RhlE	0.69973	7.17008	0.0112153	0.0376342	4.73181	null
diptheriae_01130	diptheriae_01130	Putative esterase Rv1847	-2.14955	6.39046	9.21662e-10	6.4253e-09	27.2136	sick
diptheriae_01131	corA	Cobalt/magnesium transport protein CorA	-0.2403	8.48409	0.126327	0.279123	1.84103	null
diptheriae_01134	ufaA1	Tuberculostearic acid methyltransferase UfaA1	-1.92221	7.66897	9.66262e-15	9.01844e-14	43.3341	null
diptheriae_01136	diptheriae_01136	hypothetical protein	-0.273359	7.01997	0.245355	0.444396	1.17008	null
diptheriae_01137	diptheriae_01137	hypothetical protein	-0.408832	7.45965	0.0649002	0.164465	2.60414	null
diptheriae_01138	diptheriae_01138	hypothetical protein	-0.117194	7.79193	0.673732	0.821953	0.282873	null
diptheriae_01139	panS	Pantothenate precursors transporter PanS	-0.341896	7.65529	0.0908956	0.217804	2.1989	null
diptheriae_01141	yceI_2	Protein YceI	-0.581192	6.51025	0.0280901	0.0842058	3.56994	null
diptheriae_01142	diptheriae_01142	hypothetical protein	-0.285166	6.44486	0.398848	0.607787	0.718362	null
diptheriae_01145	lnt	Apolipoprotein N-acyltransferase	-3.46029	8.45217	7.72886e-48	3.21973e-46	151.122	sick
diptheriae_01146	diptheriae_01146	hypothetical protein	-1.80912	6.98548	4.07019e-10	2.92096e-09	28.3509	null
diptheriae_01147	cobN	Aerobic cobaltochelatase subunit CobN	-2.49504	9.36656	9.27255e-44	3.36968e-42	137.768	sick
diptheriae_01148	diptheriae_01148	hypothetical protein	-2.14503	7.68058	4.35004e-19	5.19571e-18	57.4174	sick
diptheriae_01149	cobH	Precorrin-8X methylmutase	-2.17872	6.43492	5.68711e-11	4.31715e-10	31.1092	sick
diptheriae_01150	cobIJ	Cobalamin biosynthesis protein CobIJ	-2.23003	7.65992	1.44657e-21	1.87177e-20	65.5342	sick
diptheriae_01151	cobK	Precorrin-6A reductase	-2.31313	7.05453	2.25018e-14	2.04431e-13	42.1535	sick
diptheriae_01152	cobM	Precorrin-4 C(11)-methyltransferase	-1.9933	7.39917	6.44601e-14	5.73426e-13	40.6655	null
diptheriae_01153	cobL	Precorrin-6Y C(5,15)-methyltransferase [decarboxylating]	-2.62376	7.83985	4.5416e-28	7.75706e-27	86.7365	sick
diptheriae_01154	diptheriae_01154	putative oxidoreductase Rv2073c	-0.24687	7.76095	0.288288	0.499388	1.00177	null
diptheriae_01155	pepE	putative dipeptidase PepE	-0.574672	7.73849	0.0415862	0.114563	3.12578	null
diptheriae_01156	helY_1	putative helicase HelY	0.301576	9.36817	0.0723016	0.1793	2.47955	null
diptheriae_01157	trmL	tRNA (cytidine(34)-2'-O)-methyltransferase	-0.233402	7.19341	0.448794	0.658332	0.603113	null
diptheriae_01158	tatC	Sec-independent protein translocase protein TatC	-4.43805	6.30105	1.48991e-13	1.29176e-12	39.4938	sick
diptheriae_01160	diptheriae_01160	hypothetical protein	-0.182875	8.06862	0.426165	0.638318	0.647652	null
diptheriae_01161	diptheriae_01161	hypothetical protein	0.00592342	8.36234	0.96407	0.98774	0.0177966	null
diptheriae_01162	pafA	Pup--protein ligase	-0.566793	8.33553	0.0011533	0.00476956	7.71193	null
diptheriae_01164	dop	Pup deamidase/depupylase	-0.357046	8.50932	0.0299633	0.0883892	3.49999	null
diptheriae_01165	mpa	Proteasome-associated ATPase	-0.421611	9.02745	0.00380066	0.0140814	6.15006	null
diptheriae_01166	trmI	tRNA (adenine(58)-N(1))-methyltransferase TrmI	-0.719594	7.91438	0.000197109	0.000932582	10.0665	null
diptheriae_01167	apeB	putative M18 family aminopeptidase 2	0.0609878	8.62466	0.678196	0.82563	0.276432	null
diptheriae_01168	diptheriae_01168	hypothetical protein	-0.0538111	8.11566	0.799461	0.899525	0.152764	null
diptheriae_01170	fhs	Formate--tetrahydrofolate ligase	-0.235043	8.38279	0.185672	0.361614	1.46748	null
diptheriae_01172	dcuA	Anaerobic C4-dicarboxylate transporter DcuA	-0.140604	8.25569	0.366798	0.580726	0.784071	null
diptheriae_01173	hisG	ATP phosphoribosyltransferase	-0.342351	7.63091	0.113384	0.258213	1.95336	null
diptheriae_01175	diptheriae_01175	Phosphorylated carbohydrates phosphatase TM_1254	-0.0951764	7.73511	0.649431	0.805134	0.312699	null
diptheriae_01176	metH	Methionine synthase	-0.271774	10.0768	0.0860978	0.208293	2.26331	null
diptheriae_01177	diptheriae_01177	hypothetical protein	-0.264795	6.63004	0.33982	0.555895	0.847115	null
diptheriae_01178	mshC	L-cysteine:1D-myo-inositol 2-amino-2-deoxy-alpha-D-glucopyranoside ligase	-2.61937	7.26792	5.03804e-10	3.6004e-09	28.0492	sick
diptheriae_01180	diptheriae_01180	hypothetical protein	-2.02191	5.75914	3.33541e-07	1.94433e-06	18.9723	sick
diptheriae_01181	pyrD	Dihydroorotate dehydrogenase (quinone)	-0.47209	7.48451	0.0335303	0.0960928	3.37943	null
diptheriae_01183	lppC	Putative lipoprotein LppC	-0.562284	6.95224	0.0297537	0.088075	3.50512	null
diptheriae_01186	diptheriae_01186	hypothetical protein	-0.15722	8.91216	0.255132	0.456298	1.13195	null
diptheriae_01188	diptheriae_01188	hypothetical protein	-0.0831595	7.32844	0.639783	0.799074	0.323599	null
diptheriae_01189	sseA_2	3-mercaptopyruvate sulfurtransferase	-0.530006	7.70794	0.0320825	0.0933507	3.4212	null
diptheriae_01190	diptheriae_01190	putative GTPase Rv1496	-0.974556	7.68563	8.40741e-05	0.000406795	11.2634	null
diptheriae_01191	mutB	putative methylmalonyl-CoA mutase large subunit	-1.48132	8.87017	1.26667e-19	1.55646e-18	59.1564	null
diptheriae_01192	mutA	putative methylmalonyl-CoA mutase small subunit	-1.41172	8.71498	4.001e-16	3.99632e-15	47.8302	null
diptheriae_01193	diptheriae_01193	TVP38/TMEM64 family membrane protein Rv0625c	-0.469437	7.26161	0.0391985	0.109576	3.18999	null
diptheriae_01194	diptheriae_01194	hypothetical protein	-1.321	7.62403	1.61178e-08	1.00679e-07	23.2437	null
diptheriae_01195	hflK	Modulator of FtsH protease HflK	0.018625	7.71119	0.977167	0.994542	0.00789536	null
diptheriae_01196	diptheriae_01196	hypothetical protein	-0.21423	6.66122	0.355118	0.569523	0.812174	null
diptheriae_01197	diptheriae_01197	hypothetical protein	-0.456175	7.15555	0.0569088	0.147547	2.76076	null
diptheriae_01198	diptheriae_01198	hypothetical protein	-0.137577	8.688	0.478584	0.681282	0.553676	null
diptheriae_01200	ripA_2	Peptidoglycan endopeptidase RipA	-1.85646	9.05078	6.4667e-30	1.26956e-28	92.6697	null
diptheriae_01202	acnR	HTH-type transcriptional repressor AcnR	0.354456	7.07832	0.147401	0.30844	1.69694	null
diptheriae_01203	guaA_2	GMP synthase [glutamine-hydrolyzing]	0.0160003	7.72531	0.932826	0.971504	0.0417083	null
diptheriae_01205	diptheriae_01205	hypothetical protein	-0.266661	8.76631	0.124357	0.276225	1.85609	null
diptheriae_01206	diptheriae_01206	hypothetical protein	-0.380876	6.25106	0.22264	0.413335	1.27461	null
diptheriae_01207	yheS	putative ABC transporter ATP-binding protein YheS	-0.0556355	8.59783	0.764514	0.874608	0.193292	null
diptheriae_01214	diptheriae_01214	hypothetical protein	0.471846	7.20204	0.0353514	0.100802	3.31041	null
diptheriae_01215	diptheriae_01215	Alpha-(1->6)-mannopyranosyltransferase Rv1459c	-2.94441	7.53018	1.03253e-24	1.50732e-23	75.8124	sick
diptheriae_01217	diptheriae_01217	hypothetical protein	-3.84928	5.72192	1.7201e-12	1.40571e-11	36.0499	sick
diptheriae_01221	tal	Transaldolase	2.06815	7.3311	1.4436e-16	1.45897e-15	49.284	enriched
diptheriae_01223	diptheriae_01223	hypothetical protein	0.812542	7.91222	1.42351e-05	7.39012e-05	13.724	null
diptheriae_01230	diptheriae_01230	Putative gluconeogenesis factor	-6.53909	7.9914	1.09959e-43	3.83285e-42	137.583	sick
diptheriae_01231	diptheriae_01231	Nucleotide-binding protein Rv1421	0.016096	6.91477	0.963232	0.98774	0.0177966	null
diptheriae_01232	uvrC	UvrABC system protein C	-1.08485	8.82378	2.99363e-11	2.30321e-10	32.0156	null
diptheriae_01234	ribH	6,7-dimethyl-8-ribityllumazine synthase	-0.078199	7.53899	0.866494	0.931073	0.103034	null
diptheriae_01235	ribBA	Riboflavin biosynthesis protein RibBA	0.123953	8.70126	0.433857	0.644372	0.634034	null
diptheriae_01236	ribE	Riboflavin synthase	-0.492846	7.14829	0.043503	0.118885	3.07236	null
diptheriae_01237	ribD	Riboflavin biosynthesis protein RibD	-0.116019	8.84649	0.488457	0.688922	0.537588	null
diptheriae_01238	rpe	Ribulose-phosphate 3-epimerase	1.28156	7.92766	6.47288e-05	0.000315877	11.6284	null
diptheriae_01239	diptheriae_01239	Putative methyltransferase Rv1407	-0.304869	7.98643	0.124349	0.276225	1.85609	null
diptheriae_01241	def_1	Peptide deformylase	-0.32456	6.99641	0.202385	0.386659	1.37087	null
diptheriae_01248	pyrF	Orotidine 5'-phosphate decarboxylase	-0.0675995	6.49983	0.953867	0.982633	0.0252756	null
diptheriae_01249	carB	Carbamoyl-phosphate synthase large chain	-1.12774	8.60143	8.20912e-10	5.79387e-09	27.3628	null
diptheriae_01250	carA	Carbamoyl-phosphate synthase small chain	-1.18855	7.23857	9.71344e-05	0.00046866	11.0592	null
diptheriae_01251	pyrC	Dihydroorotase	-1.23142	6.97601	1.39951e-05	7.28769e-05	13.7442	null
diptheriae_01252	pyrB	Aspartate carbamoyltransferase	-1.54771	7.18217	2.0163e-10	1.47173e-09	29.3398	null
diptheriae_01253	pyrR	Bifunctional protein PyrR	-0.700102	7.60161	0.00294709	0.0113115	6.46606	null
diptheriae_01255	diptheriae_01255	hypothetical protein	0.0671026	7.26146	0.653684	0.808073	0.307443	null
diptheriae_01256	diptheriae_01256	hypothetical protein	-0.292212	7.0246	0.395259	0.603849	0.727741	null
diptheriae_01259	ypdF	Aminopeptidase YpdF	-2.34539	6.26344	8.16585e-07	4.64909e-06	17.7146	sick
diptheriae_01264	diptheriae_01264	hypothetical protein	-0.247177	7.03774	0.449809	0.658332	0.603113	null
diptheriae_01269	diptheriae_01269	putative AAA domain-containing protein Rv2559c	-0.413979	8.54337	0.0232806	0.0719048	3.79777	null
diptheriae_01270	diptheriae_01270	hypothetical protein	-2.5217	8.63598	8.30325e-29	1.54152e-27	89.0677	sick
diptheriae_01272	diptheriae_01272	hypothetical protein	0.110332	7.92538	0.613637	0.781575	0.355543	null
diptheriae_01273	rapA_2	RNA polymerase-associated protein RapA	-0.157485	8.5421	0.332806	0.549742	0.863174	null
diptheriae_01274	diptheriae_01274	hypothetical protein	-0.282844	8.54673	0.10021	0.235107	2.08861	null
diptheriae_01275	esaA	ESAT-6 secretion accessory factor EsaA	-2.17142	9.39471	1.37591e-38	3.91674e-37	120.942	sick
diptheriae_01276	diptheriae_01276	hypothetical protein	-1.6453	7.90151	2.18931e-11	1.69201e-10	32.4605	null
diptheriae_01277	kstR	HTH-type transcriptional repressor KstR	-0.483677	7.17119	0.0573631	0.148008	2.75626	null
diptheriae_01278	sdaB	L-serine dehydratase 2	-0.738786	8.4812	5.36916e-05	0.00026428	11.8856	null
diptheriae_01280	gloC_2	Hydroxyacylglutathione hydrolase GloC	-0.0453738	8.06554	0.745533	0.86565	0.208144	null
diptheriae_01281	tpx	Thiol peroxidase	-0.0859021	6.60543	1	1	0	null
diptheriae_01282	ppiB	putative peptidyl-prolyl cis-trans isomerase B	-1.92021	7.62747	7.80204e-15	7.40327e-14	43.6188	null
diptheriae_01286	apt	Adenine phosphoribosyltransferase	0.815394	7.31359	0.000316683	0.00146188	9.41796	null
diptheriae_01287	diptheriae_01287	putative lipoprotein Rv2585c	-0.105892	8.7183	0.508811	0.701412	0.511667	null
diptheriae_01288	diptheriae_01288	hypothetical protein	-3.1821	7.3452	2.43878e-27	4.00523e-26	84.3682	sick
diptheriae_01289	diptheriae_01289	hypothetical protein	-4.65741	8.00167	5.63285e-59	3.00653e-57	187.762	sick
diptheriae_01290	diptheriae_01290	hypothetical protein	0.418215	6.50622	0.109993	0.252172	1.98752	null
diptheriae_01296	tesB	Acyl-CoA thioesterase 2	-0.648232	7.82577	0.00303201	0.0115854	6.43155	null
diptheriae_01297	diptheriae_01297	hypothetical protein	-0.0957137	8.43102	0.559224	0.73417	0.445814	null
diptheriae_01299	diptheriae_01299	hypothetical protein	-0.0172271	7.31877	0.861383	0.931073	0.103034	null
diptheriae_01300	diptheriae_01300	hypothetical protein	0.201368	10.596	0.146875	0.307806	1.69991	null
diptheriae_01302	diptheriae_01302	hypothetical protein	-0.0910419	7.08528	0.71897	0.852778	0.229757	null
diptheriae_01303	diptheriae_01303	hypothetical protein	-0.248963	8.25763	0.140886	0.298553	1.74394	null
diptheriae_01304	diptheriae_01304	hypothetical protein	-0.0894563	8.57221	0.541437	0.72248	0.468971	null
diptheriae_01305	diptheriae_01305	hypothetical protein	0.0927271	7.53114	0.800372	0.899691	0.152499	null
diptheriae_01306	diptheriae_01306	Putative monooxygenase Rv1533	-0.0100858	9.13598	1	1	0	null
diptheriae_01307	diptheriae_01307	hypothetical protein	-0.362548	6.78936	0.220987	0.41171	1.2803	null
diptheriae_01308	diptheriae_01308	hypothetical protein	0.0682631	7.66999	0.701053	0.839345	0.252664	null
diptheriae_01309	diptheriae_01309	hypothetical protein	0.0648932	9.31863	0.617817	0.784489	0.350175	null
diptheriae_01310	diptheriae_01310	hypothetical protein	-0.339183	9.13874	0.0476087	0.127855	2.96742	null
diptheriae_01311	hin	DNA-invertase hin	-0.334574	7.50445	0.128641	0.28133	1.82966	null
diptheriae_01312	diptheriae_01312	hypothetical protein	-0.163672	6.81467	0.479024	0.681282	0.553676	null
diptheriae_01313	diptheriae_01313	hypothetical protein	-0.166525	8.53833	0.455469	0.663772	0.59124	null
diptheriae_01314	diptheriae_01314	hypothetical protein	-0.452939	7.05179	0.0549097	0.143843	2.79743	null
diptheriae_01315	bioW	6-carboxyhexanoate--CoA ligase	-0.275102	7.85675	0.166028	0.335197	1.57692	null
diptheriae_01316	bioF	8-amino-7-oxononanoate synthase	-0.0731178	8.6409	0.601649	0.772064	0.373208	null
diptheriae_01319	diptheriae_01319	Phosphatidylinositol mannoside acyltransferase	-3.40119	6.11303	2.10602e-12	1.70478e-11	35.7716	sick
diptheriae_01321	diptheriae_01321	AP-4-A phosphorylase	-0.770971	6.72918	0.00364904	0.0136046	6.19976	null
diptheriae_01333	diptheriae_01333	hypothetical protein	-0.21942	7.59192	0.310915	0.526305	0.926028	null
diptheriae_01334	msrB	Peptide methionine sulfoxide reductase MsrB	-0.479709	6.95494	0.173094	0.345546	1.53305	null
diptheriae_01336	diptheriae_01336	hypothetical protein	0.152531	7.06981	0.839034	0.919224	0.121511	null
diptheriae_01337	rnd	Ribonuclease D	-0.75748	8.70196	4.73205e-06	2.56582e-05	15.2502	null
diptheriae_01339	rlmCD	23S rRNA (uracil-C(5))-methyltransferase RlmCD	-0.0725249	8.91397	0.666808	0.81684	0.291874	null
diptheriae_01340	diptheriae_01340	hypothetical protein	0.923323	7.90662	5.49841e-06	2.96255e-05	15.0428	null
diptheriae_01341	dut	Deoxyuridine 5'-triphosphate nucleotidohydrolase	-1.50174	5.85867	3.71584e-06	2.02768e-05	15.5898	null
diptheriae_01344	suhB_2	Inositol-1-monophosphatase SuhB	-0.249507	7.87284	0.190031	0.368832	1.43896	null
diptheriae_01345	ppgK	Polyphosphate glucokinase	0.107474	8.51859	0.698664	0.837416	0.255983	null
diptheriae_01348	diptheriae_01348	hypothetical protein	0.267332	7.61321	0.244634	0.444032	1.17126	null
diptheriae_01349	diptheriae_01349	hypothetical protein	-0.139793	8.75741	0.49932	0.696763	0.52126	null
diptheriae_01350	diptheriae_01350	hypothetical protein	-0.108752	7.06753	0.708358	0.84504	0.242909	null
diptheriae_01351	rsmC	Ribosomal RNA small subunit methyltransferase C	0.00311245	8.97533	0.949307	0.981061	0.0275846	null
diptheriae_01352	dtd	D-aminoacyl-tRNA deacylase	0.154439	6.84001	0.543765	0.724455	0.465032	null
diptheriae_01356	diptheriae_01356	hypothetical protein	-0.219534	7.11242	0.307775	0.522991	0.935142	null
diptheriae_01357	diptheriae_01357	hypothetical protein	-0.0662837	7.57008	0.73579	0.862223	0.213867	null
diptheriae_01358	helY_2	putative helicase HelY	0.047727	8.86115	0.772993	0.880182	0.184127	null
diptheriae_01360	diptheriae_01360	Alkyl hydroperoxide reductase subunit C	-0.0828768	6.56497	0.557489	0.733583	0.446968	null
diptheriae_01361	oxyR	putative hydrogen peroxide-inducible genes activator	0.0973327	8.32571	0.667978	0.81684	0.291874	null
diptheriae_01362	diptheriae_01362	hypothetical protein	-0.0084172	8.36897	0.966353	0.98774	0.0177966	null
diptheriae_01363	diptheriae_01363	hypothetical protein	0.532604	10.6875	0.0010275	0.00429089	7.86451	null
diptheriae_01364	nrdR	Transcriptional repressor NrdR	-0.23174	7.57932	0.231343	0.426711	1.22867	null
diptheriae_01368	ptsI	Phosphoenolpyruvate-protein phosphotransferase	0.397341	9.39318	0.0074434	0.026213	5.25357	null
diptheriae_01369	glpR_2	Glycerol-3-phosphate regulon repressor	0.575954	7.62544	0.00881588	0.0304192	5.03887	null
diptheriae_01370	lacC	Tagatose-6-phosphate kinase	-0.60316	7.24828	0.00670844	0.0239207	5.3856	null
diptheriae_01374	fruA_2	PTS system fructose-specific EIIB'BC component	-0.0678571	7.19001	0.761474	0.874608	0.193292	null
diptheriae_01375	diptheriae_01375	hypothetical protein	-0.260431	6.74471	0.27578	0.483606	1.0481	null
diptheriae_01377	diptheriae_01377	Putative coenzyme F420-dependent oxidoreductase Rv3520c	-0.242249	8.96514	0.157067	0.323354	1.62881	null
diptheriae_01378	msuE	FMN reductase (NADPH)	-0.0966313	7.54766	0.563271	0.738348	0.437628	null
diptheriae_01379	rutG	Putative pyrimidine permease RutG	-0.356884	8.10764	0.0604944	0.155069	2.68902	null
diptheriae_01380	hflX	GTPase HflX	0.020905	8.83375	0.968877	0.989147	0.0157433	null
diptheriae_01381	diptheriae_01381	hypothetical protein	0.0425626	7.97529	0.834812	0.917541	0.124155	null
diptheriae_01382	diptheriae_01382	hypothetical protein	-0.187962	7.41581	0.437402	0.647385	0.627304	null
diptheriae_01385	diptheriae_01385	hypothetical protein	0.0316702	8.51025	0.84316	0.92197	0.117209	null
diptheriae_01386	diptheriae_01386	hypothetical protein	0.646165	8.0366	0.000754006	0.00321961	8.2789	null
diptheriae_01387	diptheriae_01387	hypothetical protein	-0.148129	8.72661	0.481098	0.683055	0.549926	null
diptheriae_01388	diptheriae_01388	hypothetical protein	-0.196348	7.12205	0.5163	0.706603	0.501028	null
diptheriae_01389	miaB	tRNA-2-methylthio-N(6)-dimethylallyladenosine synthase	-0.630462	8.45323	0.000162171	0.000771556	10.3399	null
diptheriae_01390	recX	Regulatory protein RecX	-0.566972	6.91585	0.0379297	0.107258	3.22084	null
diptheriae_01391	recA	Protein RecA	-1.04077	6.51015	0.000646707	0.00280293	8.47885	null
diptheriae_01392	diptheriae_01392	hypothetical protein	-0.291902	7.20985	0.260215	0.463449	1.10952	null
diptheriae_01393	bioY	Biotin transporter BioY	-2.36102	7.24013	3.98985e-18	4.31307e-17	54.3641	sick
diptheriae_01394	bioM	Biotin transport ATP-binding protein BioM	-1.56406	6.57547	2.42275e-06	1.34353e-05	16.1836	null
diptheriae_01395	ecfT_2	Energy-coupling factor transporter transmembrane protein EcfT	-1.43496	6.81829	5.44054e-08	3.29519e-07	21.5331	null
diptheriae_01396	diptheriae_01396	35 kDa protein	0.549874	7.24341	0.070362	0.175443	2.51093	null
diptheriae_01398	cinA	Putative competence-damage inducible protein	-0.184294	7.44794	0.353978	0.568227	0.81546	null
diptheriae_01401	diptheriae_01401	hypothetical protein	-0.367424	6.97163	0.0989273	0.232738	2.10322	null
diptheriae_01403	ftsK	DNA translocase FtsK	-1.49467	6.70689	4.80178e-07	2.77076e-06	18.4613	null
diptheriae_01404	diptheriae_01404	hypothetical protein	0.471569	7.91599	0.0235444	0.0725882	3.78412	null
diptheriae_01407	thyX	Flavin-dependent thymidylate synthase	0.102972	7.21836	0.771813	0.879424	0.185369	null
diptheriae_01411	rihA_1	Pyrimidine-specific ribonucleoside hydrolase RihA	0.0825295	8.53914	0.677208	0.825015	0.277508	null
diptheriae_01413	truB	tRNA pseudouridine synthase B	0.0328309	7.85103	0.96034	0.987541	0.0180868	null
diptheriae_01414	npt	4'-phosphopantetheinyl transferase Npt	-0.0623897	6.38114	1	1	0	null
diptheriae_01415	diptheriae_01415	hypothetical protein	-0.356682	8.29457	0.0975456	0.230122	2.11953	null
diptheriae_01416	dinF	DNA damage-inducible protein F	0.165346	8.79066	0.312967	0.528071	0.921197	null
diptheriae_01417	nrnA	Bifunctional oligoribonuclease and PAP phosphatase NrnA	-0.0786451	8.58108	0.545359	0.726012	0.461936	null
diptheriae_01424	diptheriae_01424	hypothetical protein	-6.01335	9.76224	1.27566e-117	5.44706e-115	379.576	sick
diptheriae_01426	diptheriae_01426	hypothetical protein	-0.0779631	8.52258	0.816882	0.906551	0.141539	null
diptheriae_01427	nasF_2	Uroporphyrinogen-III C-methyltransferase	-1.7849	7.34813	8.14397e-14	7.17005e-13	40.3431	null
diptheriae_01428	diptheriae_01428	hypothetical protein	-0.162603	8.93524	0.291351	0.503672	0.989442	null
diptheriae_01429	yciC	Putative metal chaperone YciC	-0.146096	8.74523	0.3724	0.584076	0.775771	null
diptheriae_01430	ada	Bifunctional transcriptional activator/DNA repair enzyme Ada	-0.00178263	7.08559	0.933919	0.971918	0.0410932	null
diptheriae_01431	cobB	Hydrogenobyrinate a,c-diamide synthase	-2.29304	8.17098	3.88846e-26	5.92989e-25	80.4802	sick
diptheriae_01432	cobO	Cob(I)yrinic acid a,c-diamide adenosyltransferase	-1.99843	6.02179	6.6497e-09	4.4022e-08	24.4372	null
diptheriae_01433	bchD	Magnesium-chelatase 60 kDa subunit	-2.12039	8.2163	9.67195e-19	1.11619e-17	56.3142	sick
diptheriae_01434	bchI	Magnesium-chelatase 38 kDa subunit	-2.45405	7.35292	5.82157e-18	6.25361e-17	53.8281	sick
diptheriae_01436	diptheriae_01436	hypothetical protein	-2.18667	8.2615	2.62321e-28	4.66712e-27	87.4695	sick
diptheriae_01437	mtr	Mycothione reductase	-0.588922	8.70281	0.000605065	0.0026431	8.56356	null
diptheriae_01438	cobQ_2	Cobyric acid synthase	-2.25719	8.10255	2.50212e-23	3.47449e-22	71.2856	sick
diptheriae_01440	pbp	Beta-lactam-inducible penicillin-binding protein	-0.92569	8.56877	1.38647e-08	8.70623e-08	23.4534	null
diptheriae_01442	rip1	Zinc metalloprotease Rip1	0.185414	8.81757	0.240611	0.438595	1.18904	null
diptheriae_01444	diptheriae_01444	hypothetical protein	-0.56491	7.62442	0.0390039	0.109211	3.19481	null
diptheriae_01445	rlmN	putative dual-specificity RNA methyltransferase RlmN	-0.0629188	9.41581	0.661684	0.813162	0.298385	null
diptheriae_01446	diptheriae_01446	putative membrane protein Rv3760	-0.604511	6.79628	0.0329266	0.0946779	3.40083	null
diptheriae_01452	diptheriae_01452	hypothetical protein	-0.272741	7.36589	0.456774	0.664607	0.589427	null
diptheriae_01453	xerC_2	Tyrosine recombinase XerC	-2.41209	5.77106	8.89574e-09	5.712e-08	24.0614	sick
diptheriae_01454	dprA	Putative DNA processing protein DprA	-0.0912352	8.79825	0.651994	0.807546	0.308383	null
diptheriae_01455	comM	Competence protein ComM	-0.140475	8.8262	0.393533	0.602288	0.731474	null
diptheriae_01456	diptheriae_01456	hypothetical protein	-0.383296	6.75343	0.106183	0.245413	2.02672	null
diptheriae_01457	diptheriae_01457	hypothetical protein	-2.44398	6.69868	1.6469e-14	1.51232e-13	42.5883	sick
diptheriae_01458	rnhB	Ribonuclease HII	-0.290883	8.1919	0.190678	0.36925	1.43733	null
diptheriae_01461	ypfD	30S ribosomal protein S1 homolog	0.100012	9.98427	0.469898	0.673861	0.569476	null
diptheriae_01462	diptheriae_01462	hypothetical protein	-0.378158	6.55099	0.245314	0.444396	1.17008	null
diptheriae_01467	glnD	Bifunctional uridylyltransferase/uridylyl-removing enzyme	1.45531	10.9651	2.94716e-21	3.75653e-20	64.5292	null
diptheriae_01468	glnB	Nitrogen regulatory protein P-II	1.81569	7.87172	2.81325e-18	3.12015e-17	54.8312	null
diptheriae_01469	amt	Ammonia channel	-0.11717	8.50935	0.517266	0.707359	0.499486	null
diptheriae_01471	diptheriae_01471	hypothetical protein	0.507846	10.2811	0.00104567	0.00435613	7.84274	null
diptheriae_01472	smc_2	Chromosome partition protein Smc	-0.348866	10.1976	0.0208371	0.0648266	3.94727	null
diptheriae_01473	acyP	Acylphosphatase	-0.284273	8.33047	0.191882	0.37116	1.42989	null
diptheriae_01474	alsT	Amino-acid carrier protein AlsT	-0.435094	9.8378	0.00804327	0.0280939	5.1536	null
diptheriae_01475	fpg1	Formamidopyrimidine-DNA glycosylase 1	0.0113335	8.44212	0.982402	0.995221	0.00691142	null
diptheriae_01476	rnc	Ribonuclease 3	-2.02965	6.36703	3.06881e-09	2.0526e-08	25.538	sick
diptheriae_01477	diptheriae_01477	hypothetical protein	-0.192987	7.7222	0.631521	0.792533	0.335457	null
diptheriae_01479	diptheriae_01479	hypothetical protein	-0.105846	7.74933	0.639244	0.799074	0.323599	null
diptheriae_01480	diptheriae_01480	hypothetical protein	0.212343	8.27975	0.231062	0.426653	1.22887	null
diptheriae_01481	diptheriae_01481	hypothetical protein	-0.522409	9.81995	0.000430338	0.00192918	9.0178	null
diptheriae_01483	diptheriae_01483	hypothetical protein	0.0265849	8.35858	0.896793	0.9502	0.0736965	null
diptheriae_01484	diptheriae_01484	hypothetical protein	-0.067572	9.24907	0.640008	0.799074	0.323599	null
diptheriae_01485	gdh	NADP-specific glutamate dehydrogenase	0.0699251	9.21713	0.697212	0.837112	0.256508	null
diptheriae_01486	garK	Glycerate 2-kinase	1.38762	9.06058	6.0164e-14	5.38011e-13	40.7574	null
diptheriae_01487	diptheriae_01487	hypothetical protein	0.0266407	8.1307	0.91925	0.964591	0.0520111	null
diptheriae_01488	diptheriae_01488	hypothetical protein	-0.134749	9.64173	0.399451	0.608077	0.717674	null
diptheriae_01489	yxeP_2	putative hydrolase YxeP	0.056658	9.45016	0.653417	0.808073	0.307443	null
diptheriae_01490	malP	Maltodextrin phosphorylase	-0.105396	10.2705	0.466144	0.672336	0.572746	null
diptheriae_01493	trpC_1	Indole-3-glycerol phosphate synthase	-2.49967	7.31157	1.35072e-12	1.11451e-11	36.3848	sick
diptheriae_01495	hisI	Phosphoribosyl-AMP cyclohydrolase	0.137455	7.76378	0.485182	0.6866	0.542458	null
diptheriae_01496	hisF	Imidazole glycerol phosphate synthase subunit HisF	0.120988	7.91144	0.498392	0.696037	0.522765	null
diptheriae_01497	impA	putative inositol 1-monophosphatase ImpA	0.252565	8.32744	0.144034	0.302968	1.72276	null
diptheriae_01498	hisA	1-(5-phosphoribosyl)-5-[(5- phosphoribosylamino)methylideneamino] imidazole-4-carboxamide isomerase	0.126815	7.39966	0.692233	0.836163	0.258144	null
diptheriae_01499	hisH	Imidazole glycerol phosphate synthase subunit HisH	0.110514	8.98722	0.610854	0.779192	0.359949	null
diptheriae_01500	diptheriae_01500	hypothetical protein	0.0956192	9.33481	0.558659	0.73417	0.445814	null
diptheriae_01501	diptheriae_01501	hypothetical protein	-0.050319	6.46384	1	1	0	null
diptheriae_01502	hisB	Imidazoleglycerol-phosphate dehydratase	-0.147631	8.19765	0.528306	0.713205	0.487612	null
diptheriae_01503	hisC	Histidinol-phosphate aminotransferase	0.0737565	8.68572	0.622965	0.787	0.345564	null
diptheriae_01504	hisD	Histidinol dehydrogenase	-0.0297353	9.44608	0.898872	0.951223	0.0721444	null
diptheriae_01505	diptheriae_01505	hypothetical protein	-0.263651	8.62653	0.141797	0.299368	1.74001	null
diptheriae_01506	diptheriae_01506	hypothetical protein	-0.241294	7.87189	0.222095	0.412773	1.27658	null
diptheriae_01508	tetR	Tetracycline repressor protein class D	-0.358636	8.17548	0.0843041	0.205116	2.28549	null
diptheriae_01509	glgX	Glycogen operon protein GlgX homolog	-0.0329303	9.87002	0.863688	0.931073	0.103034	null
diptheriae_01510	polC_3	DNA polymerase III PolC-type	-0.140289	9.23309	0.418684	0.631725	0.662632	null
diptheriae_01511	diptheriae_01511	hypothetical protein	0.0509177	8.26171	0.715627	0.851177	0.232469	null
diptheriae_01512	ywaC	GTP pyrophosphokinase YwaC	-0.239719	8.23286	0.23555	0.432454	1.20938	null
diptheriae_01514	hslR	Heat shock protein 15	0.159221	8.20111	0.467458	0.672336	0.572746	null
diptheriae_01516	yigZ	IMPACT family member YigZ	-0.228495	8.16323	0.161588	0.328954	1.60404	null
diptheriae_01517	ilvA	L-threonine dehydratase biosynthetic IlvA	-0.00887895	8.37778	1	1	0	null
diptheriae_01519	diptheriae_01519	hypothetical protein	-0.0255256	8.27679	0.815545	0.906279	0.141973	null
diptheriae_01520	diptheriae_01520	hypothetical protein	0.151214	8.04973	0.34265	0.558974	0.839147	null
diptheriae_01521	diptheriae_01521	putative RNA pseudouridine synthase Rv1540	-1.37153	5.99111	2.88549e-05	0.000144529	12.7564	null
diptheriae_01523	diptheriae_01523	hypothetical protein	0.113837	9.35247	0.446945	0.657522	0.60489	null
diptheriae_01525	ansA_2	putative L-asparaginase	0.919152	8.75642	2.66506e-09	1.80632e-08	25.7224	null
diptheriae_01526	dinB1	DNA polymerase IV 1	-0.00191336	9.73405	0.949658	0.981061	0.0275846	null
diptheriae_01529	diptheriae_01529	hypothetical protein	-0.0412845	7.21125	0.886921	0.945017	0.0815883	null
diptheriae_01531	diptheriae_01531	Laccase domain protein Rv2149c	-0.685861	8.55116	1.94921e-05	9.96781e-05	13.2924	null
diptheriae_01536	ftsW	putative peptidoglycan glycosyltransferase FtsW	-2.90262	7.30662	2.91937e-24	4.19016e-23	74.3373	sick
diptheriae_01542	ftsL_2	Cell division protein FtsL	-3.98861	6.41523	2.23378e-17	2.34068e-16	51.9239	sick
diptheriae_01543	rsmH	Ribosomal RNA small subunit methyltransferase H	-1.70757	7.10316	1.38243e-07	8.22715e-07	20.2131	null
diptheriae_01544	mraZ	Transcriptional regulator MraZ	-5.03095	6.78691	1.34961e-35	3.24668e-34	111.247	sick
diptheriae_01545	diptheriae_01545	hypothetical protein	-0.0427681	9.0762	0.851955	0.92684	0.109608	null
diptheriae_01546	diptheriae_01546	hypothetical protein	-5.04504	5.88446	1.76761e-19	2.14119e-18	58.6963	sick
diptheriae_01547	diptheriae_01547	hypothetical protein	-0.244416	8.10023	0.162798	0.330628	1.59672	null
diptheriae_01548	diptheriae_01548	hypothetical protein	3.13458	10.1742	7.4101e-76	7.91029e-74	242.839	enriched
diptheriae_01549	metF	5,10-methylenetetrahydrofolate reductase	-0.0067633	8.80792	1	1	0	null
diptheriae_01551	mptA	Alpha-(1->6)-mannopyranosyltransferase A	-3.37176	7.57037	3.2195e-25	4.78166e-24	77.4688	sick
diptheriae_01552	diptheriae_01552	DNA-binding protein Rv2175c	-0.135815	6.33437	0.754805	0.872855	0.196186	null
diptheriae_01553	pknL	Serine/threonine-protein kinase PknL	-0.564739	8.99639	0.00201443	0.00790953	6.98219	null
diptheriae_01559	diptheriae_01559	putative endopeptidase cgR_2070	-1.32054	6.49874	1.45085e-05	7.50927e-05	13.701	null
diptheriae_01560	diptheriae_01560	putative endopeptidase cgR_2070	-0.570901	7.85267	0.00345849	0.0129826	6.26727	null
diptheriae_01562	qcrB	Cytochrome bc1 complex cytochrome b subunit	0.218519	6.48853	0.387499	0.596797	0.744687	null
diptheriae_01570	diptheriae_01570	hypothetical protein	-0.960876	7.52504	2.23052e-05	0.000113385	13.1065	null
diptheriae_01571	cobU	Bifunctional adenosylcobalamin biosynthesis protein CobU	-2.07964	6.80471	3.06844e-14	2.77296e-13	41.7136	sick
diptheriae_01572	cobT	Nicotinate-nucleotide--dimethylbenzimidazole phosphoribosyltransferase	-4.40144	7.48117	1.04145e-34	2.4367e-33	108.339	sick
diptheriae_01573	cobS	Adenosylcobinamide-GDP ribazoletransferase	-1.57577	7.46912	3.60293e-10	2.60755e-09	28.5147	null
diptheriae_01574	ilvE	Branched-chain-amino-acid aminotransferase	-0.0906479	9.23257	0.538421	0.720707	0.472514	null
diptheriae_01575	pepA	putative cytosol aminopeptidase	0.85498	7.46178	3.72972e-05	0.000185185	12.3987	null
diptheriae_01576	diptheriae_01576	hypothetical protein	0.227614	6.86285	0.35181	0.565812	0.821606	null
diptheriae_01581	diptheriae_01581	hypothetical protein	-0.1547	7.99357	0.51393	0.706001	0.502258	null
diptheriae_01583	diptheriae_01583	hypothetical protein	-4.50361	8.3873	1.00519e-60	5.5383e-59	193.524	sick
diptheriae_01584	diptheriae_01584	hypothetical protein	-0.393945	6.42846	0.160313	0.327349	1.6111	null
diptheriae_01585	diptheriae_01585	hypothetical protein	-0.0940991	9.26393	0.623521	0.78712	0.345344	null
diptheriae_01586	rspR	HTH-type transcriptional repressor RspR	0.141806	8.47772	0.470222	0.673861	0.569476	null
diptheriae_01587	diptheriae_01587	hypothetical protein	-0.00102224	9.51396	0.920422	0.964591	0.0520111	null
diptheriae_01588	rppH	RNA pyrophosphohydrolase	0.0827118	7.57511	0.654829	0.808304	0.30703	null
diptheriae_01589	diptheriae_01589	hypothetical protein	-0.255964	6.76453	0.361491	0.576496	0.794617	null
diptheriae_01590	thrC	Threonine synthase	0.800785	9.27204	2.46352e-06	1.36171e-05	16.1642	null
diptheriae_01591	diptheriae_01591	hypothetical protein	0.0680283	8.88363	0.665497	0.816204	0.292998	null
diptheriae_01592	diptheriae_01592	hypothetical protein	0.110229	7.10573	0.668998	0.81684	0.291874	null
diptheriae_01593	hmuO	Heme oxygenase	-0.0670985	9.13053	0.726685	0.858502	0.220106	null
diptheriae_01594	glnE	Bifunctional glutamine synthetase adenylyltransferase/adenylyl-removing enzyme	-1.95695	9.07313	1.85788e-26	2.88479e-25	81.5197	null
diptheriae_01595	glnA_2	Glutamine synthetase 2	1.61715	8.84996	1.86659e-23	2.63482e-22	71.6847	null
diptheriae_01596	diptheriae_01596	hypothetical protein	0.306152	9.13957	0.0400763	0.111121	3.1698	null
diptheriae_01597	diptheriae_01597	hypothetical protein	-0.252515	6.22763	0.662354	0.8133	0.29814	null
diptheriae_01598	galK_2	Galactokinase	-1.75886	8.75444	9.17673e-25	1.3512e-23	75.9701	null
diptheriae_01599	diptheriae_01599	hypothetical protein	0.463404	6.64432	0.0506719	0.1346	2.89325	null
diptheriae_01600	diptheriae_01600	hypothetical protein	-0.0121865	8.75731	0.946153	0.980253	0.0287735	null
diptheriae_01601	rnr	Ribonuclease R	0.150276	7.80249	0.374714	0.585688	0.771795	null
diptheriae_01602	diptheriae_01602	hypothetical protein	-0.0398081	7.97476	0.82846	0.912036	0.132837	null
diptheriae_01604	pspA	Phosphoserine phosphatase 1	-0.530131	8.1206	0.00347387	0.0130118	6.26404	null
diptheriae_01605	diptheriae_01605	hypothetical protein	-0.0297081	7.94234	0.977032	0.994542	0.00789536	null
diptheriae_01606	diptheriae_01606	GTP cyclohydrolase 1 type 2 homolog	0.445625	9.31123	0.00190651	0.00753777	7.05165	null
diptheriae_01607	diptheriae_01607	putative aminotransferase Rv2231c	-2.07742	8.06748	4.91553e-22	6.40895e-21	67.0804	sick
diptheriae_01608	diptheriae_01608	5'-nucleotidase	0.234914	8.62846	0.158724	0.325217	1.62052	null
diptheriae_01609	ptpA	putative low molecular weight protein-tyrosine-phosphatase	-0.168355	7.92861	0.348338	0.561564	0.832477	null
diptheriae_01611	cobD	Cobalamin biosynthesis protein CobD	-2.19838	7.27306	6.20596e-13	5.17063e-12	37.4928	sick
diptheriae_01613	diptheriae_01613	hypothetical protein	0.448523	6.61874	0.0952537	0.22657	2.14197	null
diptheriae_01614	aceE	Pyruvate dehydrogenase E1 component	-2.01811	6.46704	7.7948e-09	5.06217e-08	24.2357	sick
diptheriae_01615	diptheriae_01615	hypothetical protein	-0.0731587	8.17032	0.735836	0.862223	0.213867	null
diptheriae_01616	oatA_2	O-acetyltransferase OatA	-0.462875	9.81	0.0029285	0.0112655	6.47195	null
diptheriae_01617	aftC	Alpha-(1->3)-arabinofuranosyltransferase	-0.774114	9.65595	1.14898e-06	6.45545e-06	17.2411	null
diptheriae_01618	diptheriae_01618	Tropinesterase	0.0135067	8.53452	0.980854	0.995053	0.00715432	null
diptheriae_01620	nagD	Ribonucleotide monophosphatase NagD	0.48156	8.34947	0.00298862	0.0114452	6.44911	null
diptheriae_01621	diptheriae_01621	hypothetical protein	-0.752679	7.93036	8.24075e-05	0.000399864	11.2882	null
diptheriae_01622	diptheriae_01622	hypothetical protein	-0.448024	8.65758	0.00335239	0.012696	6.29949	null
diptheriae_01623	diptheriae_01623	hypothetical protein	0.446964	9.3933	0.00396281	0.0146187	6.09604	null
diptheriae_01627	diptheriae_01627	hypothetical protein	-0.531978	8.63399	0.0015872	0.00636372	7.29591	null
diptheriae_01630	rnaSA	Guanyl-specific ribonuclease Sa	-0.813013	7.53594	0.000310897	0.0014403	9.43941	null
diptheriae_01632	dgt	Deoxyguanosinetriphosphate triphosphohydrolase-like protein	0.107797	9.30921	0.479051	0.681282	0.553676	null
diptheriae_01633	diptheriae_01633	hypothetical protein	0.0774627	8.53023	0.632747	0.793162	0.334312	null
diptheriae_01634	diptheriae_01634	hypothetical protein	0.0964902	10.0326	0.47787	0.681282	0.553676	null
diptheriae_01635	diptheriae_01635	hypothetical protein	0.0682542	8.0591	0.719824	0.853199	0.229046	null
diptheriae_01638	diptheriae_01638	hypothetical protein	0.21706	10.1306	0.132358	0.28616	1.8051	null
diptheriae_01641	diptheriae_01641	hypothetical protein	0.334096	9.38658	0.0249305	0.0763106	3.71197	null
diptheriae_01643	recO	DNA repair protein RecO	-0.675433	6.57502	0.044438	0.12086	3.04859	null
diptheriae_01645	pdxY	Pyridoxal kinase PdxY	0.263594	9.34681	0.0691066	0.173325	2.52845	null
diptheriae_01646	corC_3	Magnesium and cobalt efflux protein CorC	0.384962	8.9962	0.00953192	0.0326918	4.93493	null
diptheriae_01648	diptheriae_01648	PhoH-like protein	-0.509755	8.61036	0.00229824	0.00896209	6.80195	null
diptheriae_01649	rsmE	Ribosomal RNA small subunit methyltransferase E	0.207924	8.3113	0.275456	0.483534	1.04831	null
diptheriae_01650	dnaJ2	Chaperone protein DnaJ 2	-1.54362	7.30577	9.86825e-10	6.85162e-09	27.1209	null
diptheriae_01651	hrcA	Heat-inducible transcription repressor HrcA	-0.517015	9.0196	0.000582621	0.00255158	8.61439	null
diptheriae_01652	hemN	Oxygen-independent coproporphyrinogen-III oxidase-like protein Rv2388c	0.46767	9.43441	0.000985698	0.00415697	7.91025	null
diptheriae_01654	diptheriae_01654	hypothetical protein	-0.0532974	10.5678	0.733695	0.861865	0.214466	null
diptheriae_01655	diptheriae_01655	Long-chain-fatty-acid--CoA ligase FadD15	0.931693	10.4726	2.09873e-11	1.62937e-10	32.515	null
diptheriae_01656	malQ	4-alpha-glucanotransferase	-0.354097	10.8112	0.0101901	0.0346706	4.85014	null
diptheriae_01658	diptheriae_01658	hypothetical protein	-2.89657	6.64048	3.71284e-13	3.13937e-12	38.2127	sick
diptheriae_01659	dcp	Dipeptidyl carboxypeptidase	-1.30914	9.25486	1.3148e-15	1.29062e-14	46.1389	null
diptheriae_01660	diptheriae_01660	Carboxylesterase	0.352777	9.52161	0.0226919	0.0704687	3.82687	null
diptheriae_01661	idi	Isopentenyl-diphosphate Delta-isomerase	1.34513	7.4024	1.42804e-10	1.0651e-09	29.8064	null
diptheriae_01662	diptheriae_01662	hypothetical protein	0.0360053	9.53964	0.805206	0.90124	0.150017	null
diptheriae_01663	diptheriae_01663	hypothetical protein	-0.139359	8.04998	0.571425	0.743728	0.427153	null
diptheriae_01664	diptheriae_01664	hypothetical protein	-0.183974	8.78729	0.346196	0.561165	0.833502	null
diptheriae_01665	diptheriae_01665	hypothetical protein	-0.542347	7.18743	0.0386603	0.108605	3.20284	null
diptheriae_01666	atm1	ATM1-type heavy metal exporter	-0.533039	9.15984	0.000674441	0.00290895	8.42529	null
diptheriae_01667	metC	Cystathionine beta-lyase	0.203966	9.00009	0.162553	0.330524	1.59717	null
diptheriae_01668	brnQ	Branched-chain amino acid transport system 2 carrier protein	0.148516	9.89966	0.277699	0.485476	1.04253	null
diptheriae_01669	camP	2,5-diketocamphane 1,2-monooxygenase	-0.0231534	9.26092	0.855069	0.928724	0.106678	null
diptheriae_01670	betS_1	Glycine betaine/proline betaine transporter BetS	0.0902507	9.58384	0.502688	0.698701	0.517254	null
diptheriae_01671	betS_2	Glycine betaine/proline betaine transporter BetS	0.247515	8.66255	0.0974721	0.230122	2.11953	null
diptheriae_01672	nikA	Nickel-binding periplasmic protein	3.9371	7.24561	1.93229e-42	6.11175e-41	133.587	enriched
diptheriae_01675	gsiA	Glutathione import ATP-binding protein GsiA	3.85561	7.44827	1.70173e-50	7.85557e-49	159.801	enriched
diptheriae_01677	pip	Proline iminopeptidase	0.193652	9.19317	0.195681	0.376378	1.40975	null
diptheriae_01678	diptheriae_01678	hypothetical protein	0.554131	8.12916	0.00357863	0.0133748	6.22434	null
diptheriae_01679	xylB	Xylulose kinase	0.507773	9.55069	0.00064822	0.00280293	8.47885	null
diptheriae_01680	diptheriae_01680	hypothetical protein	0.205792	7.66825	0.364914	0.579505	0.787108	null
diptheriae_01681	diptheriae_01681	hypothetical protein	0.133563	6.96823	0.743453	0.86441	0.210213	null
diptheriae_01682	cdr	Coenzyme A disulfide reductase	0.189521	9.85119	0.203934	0.388316	1.3647	null
diptheriae_01684	ybaL	Inner membrane protein YbaL	0.0598482	9.56613	0.731279	0.860992	0.215929	null
diptheriae_01686	stp	Multidrug resistance protein Stp	-0.364017	9.16952	0.0163576	0.0528145	4.24292	null
diptheriae_01687	rihB	Pyrimidine-specific ribonucleoside hydrolase RihB	-0.210395	8.95595	0.153207	0.317955	1.6531	null
diptheriae_01688	diptheriae_01688	hypothetical protein	0.361391	8.77331	0.0285409	0.0849265	3.55764	null
diptheriae_01689	diptheriae_01689	hypothetical protein	-1.80502	8.03088	5.50595e-11	4.19829e-10	31.1495	null
diptheriae_01690	diptheriae_01690	hypothetical protein	0.0474718	10.6174	0.739075	0.862223	0.213867	null
diptheriae_01691	mrr	Mrr restriction system protein	0.0510907	9.29759	0.738096	0.862223	0.213867	null
diptheriae_01692	diptheriae_01692	hypothetical protein	-0.124378	7.68346	0.581321	0.753336	0.408635	null
diptheriae_01694	diptheriae_01694	hypothetical protein	-0.211039	6.93611	0.49447	0.6925	0.530115	null
diptheriae_01695	lepA	Elongation factor 4	1.58367	9.98204	9.62306e-27	1.52187e-25	82.4424	null
diptheriae_01696	diptheriae_01696	hypothetical protein	-4.17861	7.278	2.26287e-28	4.0684e-27	87.6676	sick
diptheriae_01698	rhtC	Threonine efflux protein	0.291341	8.79372	0.0566988	0.147547	2.76076	null
diptheriae_01699	diptheriae_01699	Actin-binding protein Smlt3054	0.433515	7.66256	0.0260025	0.0793075	3.6564	null
diptheriae_01701	comEC	ComE operon protein 3	0.25608	10.2894	0.072329	0.1793	2.47955	null
diptheriae_01702	comEA	ComE operon protein 1	0.171561	9.46371	0.256329	0.457482	1.12821	null
diptheriae_01704	gpgP	Glucosyl-3-phosphoglycerate phosphatase	-1.49393	6.91438	9.74008e-09	6.23073e-08	23.936	null
diptheriae_01705	rsfS	Ribosomal silencing factor RsfS	0.18048	7.4731	0.383106	0.592167	0.755923	null
diptheriae_01707	proA	Gamma-glutamyl phosphate reductase	0.279719	9.65805	0.0606403	0.155069	2.68902	null
diptheriae_01708	proB	Glutamate 5-kinase	0.375678	9.27305	0.0108731	0.0366297	4.77084	null
diptheriae_01709	diptheriae_01709	hypothetical protein	0.148674	7.42578	0.4086	0.618696	0.692698	null
diptheriae_01713	rng	Ribonuclease G	0.674557	9.19475	5.82268e-06	3.1274e-05	14.9647	null
diptheriae_01714	ndkA	Nucleoside diphosphate kinase	0.855805	8.35426	2.68743e-06	1.48069e-05	16.0434	null
diptheriae_01715	diptheriae_01715	hypothetical protein	0.283576	6.81126	0.254856	0.456283	1.132	null
diptheriae_01716	folC	Dihydrofolate synthase/folylpolyglutamate synthase	0.41945	6.54319	0.126981	0.279129	1.84099	null
diptheriae_01718	mdh	Malate dehydrogenase	-0.694771	9.40368	1.56511e-05	8.05182e-05	13.6003	null
diptheriae_01721	pabB	Aminodeoxychorismate synthase component 1	0.333244	11.0673	0.0121319	0.0403136	4.63259	null
diptheriae_01724	tig	Trigger factor	3.0387	11.7673	4.77908e-89	8.16267e-87	285.979	enriched
diptheriae_01727	diptheriae_01727	hypothetical protein	0.18043	7.03693	0.492386	0.691607	0.531975	null
diptheriae_01728	diptheriae_01728	hypothetical protein	0.0151136	8.50452	0.981071	0.995053	0.00715432	null
diptheriae_01730	diptheriae_01730	Thioredoxin-like reductase Rv2466c	0.449641	8.12693	0.00888082	0.0305815	5.0312	null
diptheriae_01731	pepN_2	Aminopeptidase N	-0.203783	10.6909	0.165756	0.335043	1.57758	null
diptheriae_01732	metB	Cystathionine gamma-synthase	0.175421	6.68813	0.542281	0.723042	0.467849	null
diptheriae_01733	ykuT_2	putative MscS family protein YkuT	0.149417	9.08474	0.36143	0.576496	0.794617	null
diptheriae_01734	glbO	Group 2 truncated hemoglobin GlbO	0.274248	7.6987	0.26968	0.476826	1.06846	null
diptheriae_01735	diptheriae_01735	hypothetical protein	0.349936	8.82028	0.0279253	0.0839726	3.57394	null
diptheriae_01738	ssb2	Single-stranded DNA-binding protein 2	0.324442	8.86133	0.0320009	0.0932724	3.42241	null
diptheriae_01740	cstA	Carbon starvation protein A	0.620606	10.377	7.6692e-06	4.08068e-05	14.5808	null
diptheriae_01742	diptheriae_01742	hypothetical protein	0.225395	9.20355	0.129263	0.282329	1.82455	null
diptheriae_01744	acuI	Acrylyl-CoA reductase AcuI	-0.0432115	9.52878	0.737746	0.862223	0.213867	null
diptheriae_01745	fabG	3-oxoacyl-[acyl-carrier-protein] reductase FabG	-1.42962	7.85792	8.60372e-10	6.04739e-09	27.301	null
diptheriae_01748	dapA_3	4-hydroxy-tetrahydrodipicolinate synthase	0.94966	9.2331	1.03559e-10	7.75784e-10	30.2636	null
diptheriae_01749	lppS	Putative L,D-transpeptidase LppS	-0.659581	9.56025	1.25827e-05	6.59242e-05	13.8888	null
diptheriae_01751	diptheriae_01751	hypothetical protein	0.0988304	8.15572	0.592711	0.763462	0.389373	null
diptheriae_01752	diptheriae_01752	hypothetical protein	-0.132028	7.2393	0.77843	0.88167	0.181689	null
diptheriae_01753	diptheriae_01753	hypothetical protein	0.389415	7.61921	0.0464424	0.125116	2.99866	null
diptheriae_01754	pncA	Nicotinamidase/pyrazinamidase	0.335985	7.5573	0.093044	0.222265	2.16965	null
diptheriae_01755	mhuD	Heme-degrading monooxygenase HmoB	-0.207415	6.93951	0.31161	0.52644	0.925659	null
diptheriae_01757	bcp	Putative peroxiredoxin Rv2521	1.53504	9.21194	2.0352e-18	2.30207e-17	55.2698	null
diptheriae_01758	diptheriae_01758	hypothetical protein	1.96617	7.7634	7.92116e-23	1.0653e-21	69.6692	null
diptheriae_01761	diptheriae_01761	hypothetical protein	0.604106	7.09598	0.0115787	0.0386258	4.69429	null
diptheriae_01765	diptheriae_01765	Non-canonical purine NTP pyrophosphatase	0.496266	8.80911	0.00340344	0.0128608	6.28088	null
diptheriae_01766	rph	Ribonuclease PH	0.373839	8.67229	0.057273	0.148008	2.75626	null
diptheriae_01767	rbn	Ribonuclease BN	0.787707	7.50911	0.000127202	0.000608575	10.6823	null
diptheriae_01769	diptheriae_01769	hypothetical protein	0.403743	8.49123	0.0366224	0.103905	3.26666	null
diptheriae_01770	diptheriae_01770	putative aminopeptidase Rv1333	-0.115755	8.94446	0.463573	0.671952	0.573571	null
diptheriae_01771	diptheriae_01771	hypothetical protein	-5.08642	6.84069	1.65171e-37	4.27443e-36	117.494	sick
diptheriae_01772	clpS	ATP-dependent Clp protease adapter protein ClpS	-9.43818	6.34904	1.54276e-29	2.96072e-28	91.448	sick
diptheriae_01773	pncB1	Nicotinate phosphoribosyltransferase pncB1	-1.92248	8.06435	3.42947e-22	4.54072e-21	67.5776	null
diptheriae_01774	dinG	putative ATP-dependent helicase DinG homolog	0.273947	9.76966	0.0489708	0.131306	2.92899	null
diptheriae_01775	diptheriae_01775	hypothetical protein	0.27507	7.98641	0.147538	0.30844	1.69694	null
diptheriae_01776	diptheriae_01776	hypothetical protein	-0.0919532	10.104	0.552508	0.730971	0.452113	null
diptheriae_01777	diptheriae_01777	hypothetical protein	0.334892	8.23566	0.053696	0.141096	2.82525	null
diptheriae_01778	serB2	Phosphoserine phosphatase SerB2	0.452281	9.66486	0.00197389	0.00776823	7.0082	null
diptheriae_01781	ftnA	Bacterial non-heme ferritin	0.319964	7.1175	0.218845	0.408958	1.28997	null
diptheriae_01785	crtB	15-cis-phytoene synthase	0.195037	9.67041	0.196473	0.377477	1.40554	null
diptheriae_01786	crtN_1	Dehydrosqualene desaturase	0.0637223	8.99971	0.724112	0.856845	0.222894	null
diptheriae_01787	crtN_2	Dehydrosqualene desaturase	-0.2172	7.98428	0.27765	0.485476	1.04253	null
diptheriae_01790	diptheriae_01790	hypothetical protein	0.165443	8.02823	0.421699	0.634033	0.657371	null
diptheriae_01791	diptheriae_01791	hypothetical protein	-0.121153	7.65838	0.609828	0.778465	0.361296	null
diptheriae_01792	aniA	Copper-containing nitrite reductase	0.00592024	9.81743	0.960945	0.987541	0.0180868	null
diptheriae_01793	diptheriae_01793	hypothetical protein	-0.0964192	9.44196	0.48949	0.688952	0.537525	null
diptheriae_01794	diptheriae_01794	hypothetical protein	0.143933	9.3968	0.346645	0.561165	0.833502	null
diptheriae_01795	diptheriae_01795	hypothetical protein	0.0211211	8.64746	0.845883	0.922585	0.116246	null
diptheriae_01798	diptheriae_01798	hypothetical protein	0.338696	7.89422	0.0963954	0.228671	2.12865	null
diptheriae_01799	pgm	Phosphoglucomutase	0.307302	9.64107	0.0327009	0.0943466	3.40588	null
diptheriae_01800	crcB_1	Putative fluoride ion transporter CrcB	-2.88777	6.05996	5.88465e-14	5.28999e-13	40.7818	sick
diptheriae_01801	crcB_2	Putative fluoride ion transporter CrcB	-1.37752	6.9635	5.19581e-08	3.16945e-07	21.5893	null
diptheriae_01802	ytrF	ABC transporter permease YtrF	-5.09426	9.13059	2.37883e-102	6.77173e-100	329.433	sick
diptheriae_01803	bceA_2	Bacitracin export ATP-binding protein BceA	-4.04007	7.14368	6.78512e-29	1.27352e-27	89.3432	sick
diptheriae_01808	diptheriae_01808	Cob(I)yrinic acid a,c-diamide adenosyltransferase	-1.37279	7.68278	2.18578e-10	1.58864e-09	29.2296	null
diptheriae_01809	ramA	HTH-type transcriptional activator RamA	-1.23954	6.44369	1.35696e-05	7.08775e-05	13.7843	null
diptheriae_01810	cysK	Cysteine synthase	-0.377562	8.12118	0.030245	0.0890664	3.48898	null
diptheriae_01812	diptheriae_01812	hypothetical protein	0.25666	7.00101	0.249579	0.44919	1.1546	null
diptheriae_01815	gldA	Glycerol dehydrogenase	0.245891	9.28494	0.0884161	0.212997	2.2311	null
diptheriae_01818	fecE_2	Fe(3+) dicitrate transport ATP-binding protein FecE	0.140415	8.20102	0.380952	0.591597	0.757314	null
diptheriae_01819	btuF_2	Vitamin B12-binding protein	0.101615	9.60549	0.47086	0.673963	0.569259	null
diptheriae_01820	feuC_2	Iron-uptake system permease protein FeuC	-0.0137208	9.41238	0.914085	0.963739	0.0532861	null
diptheriae_01821	diptheriae_01821	hypothetical protein	0.218647	9.07653	0.184276	0.360118	1.47346	null
diptheriae_01822	diptheriae_01822	hypothetical protein	0.184022	8.4185	0.237189	0.433618	1.2055	null
diptheriae_01823	diptheriae_01823	Insertion element IS6110 uncharacterized 12.0 kDa protein	0.431092	7.15903	0.067317	0.169334	2.56206	null
diptheriae_01824	diptheriae_01824	hypothetical protein	-0.120323	9.15658	0.448753	0.658332	0.603113	null
diptheriae_01826	diptheriae_01826	hypothetical protein	0.122753	7.52228	0.565091	0.739032	0.436291	null
diptheriae_01827	diptheriae_01827	hypothetical protein	-0.171875	7.17873	0.73759	0.862223	0.213867	null
diptheriae_01828	diptheriae_01828	hypothetical protein	0.569413	8.44548	0.000332385	0.00151795	9.36366	null
diptheriae_01829	cmtR_2	HTH-type transcriptional regulator CmtR	0.377809	7.60813	0.0751533	0.184693	2.4368	null
diptheriae_01830	diptheriae_01830	hypothetical protein	-0.279443	7.72758	0.152776	0.317452	1.65539	null
diptheriae_01832	diptheriae_01832	hypothetical protein	-0.161005	7.65248	0.503572	0.698701	0.517254	null
diptheriae_01833	diptheriae_01833	hypothetical protein	-0.153178	8.41421	0.371824	0.583709	0.776679	null
diptheriae_01834	diptheriae_01834	hypothetical protein	0.0599044	8.16821	0.77391	0.880455	0.18368	null
diptheriae_01835	sdpB	Sporulation-delaying protein SdpB	-0.0485153	8.50653	0.709477	0.84504	0.242909	null
diptheriae_01836	diptheriae_01836	hypothetical protein	0.140413	8.88858	0.388465	0.597424	0.743173	null
diptheriae_01837	diptheriae_01837	hypothetical protein	0.117728	8.05493	0.57173	0.743728	0.427153	null
diptheriae_01839	cydA	Cytochrome bd ubiquinol oxidase subunit 1	-2.54948	8.93204	1.61373e-38	4.51844e-37	120.736	sick
diptheriae_01840	cydB	Cytochrome bd-I ubiquinol oxidase subunit 2	-3.16255	8.20471	7.11263e-45	2.69964e-43	141.41	sick
diptheriae_01841	cydD_2	ATP-binding/permease protein CydD	-3.36239	9.41012	2.2512e-73	2.13614e-71	234.762	sick
diptheriae_01842	diptheriae_01842	putative ABC transporter ATP-binding protein HI_0664	-3.1368	9.20342	9.83938e-61	5.5383e-59	193.524	sick
diptheriae_01843	diptheriae_01843	Succinyl-CoA:acetate CoA-transferase	-2.80788	5.81946	1.10646e-11	8.7089e-11	33.4187	sick
diptheriae_01844	dus	putative tRNA-dihydrouridine synthase	0.313211	9.78452	0.0309446	0.0906576	3.46343	null
diptheriae_01845	phoU2	Phosphate-specific transport system accessory protein PhoU homolog 2	-3.36475	8.62967	2.17777e-46	8.65032e-45	146.374	sick
diptheriae_01846	diptheriae_01846	hypothetical protein	1.41219	7.37861	6.16241e-10	4.38558e-09	27.7646	null
diptheriae_01848	mshD_2	Mycothiol acetyltransferase	-0.241825	8.57832	0.164774	0.333562	1.58397	null
diptheriae_01849	diptheriae_01849	hypothetical protein	-3.68078	7.73472	2.32765e-31	4.90817e-30	97.3627	sick
diptheriae_01850	dagK	Diacylglycerol kinase	-0.845539	9.11725	3.27729e-07	1.91699e-06	18.9927	null
diptheriae_01851	diptheriae_01851	hypothetical protein	4.54444	8.40541	1.41758e-100	3.45889e-98	323.759	enriched
diptheriae_01852	diptheriae_01852	hypothetical protein	0.25723	9.51515	0.0724968	0.179456	2.4783	null
diptheriae_01855	purM	Phosphoribosylformylglycinamidine cyclo-ligase	-0.827956	9.05959	9.21404e-07	5.22843e-06	17.5452	null
diptheriae_01856	purF	Amidophosphoribosyltransferase	0.103016	9.97625	0.511806	0.704403	0.505527	null
diptheriae_01857	diptheriae_01857	hypothetical protein	-0.647462	8.15811	0.00732124	0.0258531	5.27352	null
diptheriae_01858	diptheriae_01858	hypothetical protein	0.547707	8.37716	0.0105698	0.0356783	4.80881	null
diptheriae_01859	diptheriae_01859	Putative NrdI-like protein	0.223737	8.00675	0.193126	0.372723	1.42383	null
diptheriae_01860	nrdF2_2	Ribonucleoside-diphosphate reductase subunit beta nrdF2	0.0316682	9.95269	0.883701	0.942762	0.0850346	null
diptheriae_01862	gpx2	Hydroperoxy fatty acid reductase gpx2	0.0669401	8.4132	0.649513	0.805134	0.312699	null
diptheriae_01863	dapb1	Dipeptidyl aminopeptidase BI	-0.2089	9.87674	0.126975	0.279129	1.84099	null
diptheriae_01865	purC	Phosphoribosylaminoimidazole-succinocarboxamide synthase	1.0314	8.69344	1.05762e-08	6.74033e-08	23.8226	null
diptheriae_01867	aspC_1	Aspartate aminotransferase	0.340353	9.65649	0.0179547	0.057428	4.1221	null
diptheriae_01868	ktrA	Ktr system potassium uptake protein A	-5.30393	8.11878	8.89229e-63	5.4243e-61	200.198	sick
diptheriae_01869	ktrB	Ktr system potassium uptake protein B	-7.1468	8.27139	5.03268e-81	6.13987e-79	259.814	sick
diptheriae_01870	purD	Phosphoribosylamine--glycine ligase	0.495507	10.1471	0.00175868	0.00700192	7.15803	null
diptheriae_01871	diptheriae_01871	putative HIT-like protein Rv0759c	0.201706	7.76066	0.261639	0.465499	1.10315	null
diptheriae_01872	rutD	Putative aminoacrylate hydrolase RutD	0.247433	8.2919	0.133747	0.288385	1.79393	null
diptheriae_01873	tcrY	putative sensor histidine kinase TcrY	-1.99101	7.77195	7.52779e-14	6.6619e-13	40.4491	null
diptheriae_01874	mprA_2	Response regulator MprA	-7.66649	7.04156	3.87748e-41	1.16188e-39	129.339	sick
diptheriae_01875	qacA	Antiseptic resistance protein	0.524629	9.80984	0.000219684	0.00103367	9.91801	null
diptheriae_01876	diptheriae_01876	hypothetical protein	0.19849	7.59803	0.402482	0.611058	0.71062	null
diptheriae_01877	uacT	Uric acid transporter UacT	0.470872	9.95764	0.0007379	0.00316666	8.30282	null
diptheriae_01878	diptheriae_01878	hypothetical protein	0.186697	8.52109	0.239828	0.437634	1.1922	null
diptheriae_01879	poxB	Pyruvate dehydrogenase [ubiquinone]	0.334752	10.3584	0.0186812	0.0590878	4.081	null
diptheriae_01880	diptheriae_01880	hypothetical protein	-0.217879	9.24567	0.252392	0.453297	1.14147	null
diptheriae_01882	diptheriae_01882	hypothetical protein	-0.387021	9.65752	0.0143283	0.0469728	4.41203	null
diptheriae_01884	otsA	Trehalose-6-phosphate synthase	-0.153911	7.03642	0.618222	0.784489	0.350175	null
diptheriae_01885	diptheriae_01885	hypothetical protein	-0.360229	7.44199	0.095377	0.22657	2.14197	null
diptheriae_01887	ccpA_2	Catabolite control protein A	-0.10914	7.39508	0.794556	0.895186	0.159741	null
diptheriae_01891	ispD	2-C-methyl-D-erythritol 4-phosphate cytidylyltransferase	0.641382	7.66933	0.00158131	0.00635501	7.29789	null
diptheriae_01893	diptheriae_01893	hypothetical protein	-1.22688	6.54979	9.63754e-06	5.09626e-05	14.2602	null
diptheriae_01894	diptheriae_01894	hypothetical protein	0.151744	9.13216	0.325051	0.543515	0.879607	null
diptheriae_01896	radA	DNA repair protein RadA	-0.116387	10.0714	0.39202	0.60105	0.734442	null
diptheriae_01897	diptheriae_01897	hypothetical protein	-5.90723	6.70906	7.71039e-27	1.23078e-25	82.7486	sick
diptheriae_01899	mutY	Adenine DNA glycosylase	0.0759059	9.18547	0.604977	0.775169	0.367417	null
diptheriae_01900	yjjP	Inner membrane protein YjjP	0.730056	10.0719	3.2564e-07	1.91131e-06	18.997	null
diptheriae_01902	clpC1	ATP-dependent Clp protease ATP-binding subunit ClpC1	4.56263	7.86351	1.00514e-73	1.00987e-71	235.843	enriched
diptheriae_01903	diptheriae_01903	hypothetical protein	0.429865	7.3642	0.0408859	0.112816	3.14796	null
diptheriae_01904	diptheriae_01904	hypothetical protein	-0.234435	9.2673	0.14784	0.308693	1.69575	null
diptheriae_01905	diptheriae_01905	Monoacylglycerol lipase	-1.46496	8.45835	1.32471e-14	1.22968e-13	42.8868	null
diptheriae_01906	deoA	Thymidine phosphorylase	0.746797	9.60372	3.15544e-06	1.7274e-05	15.821	null
diptheriae_01907	cdd	Cytidine deaminase	0.449039	7.96435	0.0399806	0.111035	3.17091	null
diptheriae_01908	nupX	Putative nucleoside permease NupX	0.191032	9.36469	0.175686	0.348921	1.51903	null
diptheriae_01910	diptheriae_01910	hypothetical protein	0.442696	10.0689	0.00196958	0.00776823	7.0082	null
diptheriae_01911	diptheriae_01911	hypothetical protein	0.474629	10.6185	0.000511193	0.00226784	8.78447	null
diptheriae_01912	diptheriae_01912	hypothetical protein	0.466093	10.4562	0.000773906	0.00328507	8.24986	null
diptheriae_01913	diptheriae_01913	hypothetical protein	0.428837	11.1067	0.00141261	0.0057446	7.44358	null
diptheriae_01914	diptheriae_01914	hypothetical protein	0.169483	9.50607	0.230015	0.425178	1.23386	null
diptheriae_01917	diptheriae_01917	hypothetical protein	0.420402	9.35728	0.0105626	0.0356783	4.80881	null
diptheriae_01920	diptheriae_01920	hypothetical protein	0.3463	9.51515	0.0199793	0.0626139	3.99737	null
diptheriae_01923	panC_1	Pantothenate synthetase	0.499602	8.76818	0.00140633	0.00574443	7.44362	null
diptheriae_01924	diptheriae_01924	hypothetical protein	0.450117	8.8552	0.00406187	0.0149197	6.06664	null
diptheriae_01925	diptheriae_01925	hypothetical protein	-5.27407	7.01784	2.5653e-40	7.55437e-39	126.638	sick
diptheriae_01926	diptheriae_01926	hypothetical protein	-1.07182	8.21418	4.59398e-08	2.81237e-07	21.7617	null
diptheriae_01930	diptheriae_01930	hypothetical protein	0.678048	7.73795	0.00075957	0.00323528	8.27189	null
diptheriae_01932	ftsH	ATP-dependent zinc metalloprotease FtsH	-0.797724	9.22031	0.000101706	0.000489335	10.9969	null
diptheriae_01933	hpt	Hypoxanthine-guanine phosphoribosyltransferase	1.13762	8.78832	3.05396e-06	1.67722e-05	15.8636	null
diptheriae_01935	dacB_2	D-alanyl-D-alanine carboxypeptidase DacB	-6.16973	9.5615	4.12647e-79	4.69867e-77	253.556	sick
diptheriae_01938	marR	Multiple antibiotic resistance protein MarR	0.177806	7.59001	0.392749	0.601628	0.733057	null
diptheriae_01939	lgrD	Linear gramicidin synthase subunit D	0.346426	11.564	0.0244366	0.0752031	3.73306	null
diptheriae_01940	diptheriae_01940	hypothetical protein	0.0652726	7.10676	0.775096	0.880455	0.18368	null
diptheriae_01941	diptheriae_01941	hypothetical protein	0.044281	8.23011	0.683024	0.829143	0.270307	null
diptheriae_01942	diptheriae_01942	hypothetical protein	0.181222	7.36045	0.336581	0.552239	0.856635	null
diptheriae_01943	diptheriae_01943	hypothetical protein	0.110157	7.26842	0.5482	0.728092	0.457808	null
diptheriae_01944	diptheriae_01944	hypothetical protein	0.147569	8.42219	0.344042	0.56071	0.834674	null
diptheriae_01945	diptheriae_01945	hypothetical protein	0.419714	7.85407	0.0335312	0.0960928	3.37943	null
diptheriae_01949	diptheriae_01949	hypothetical protein	0.0436525	7.75686	0.741058	0.8628	0.212902	null
diptheriae_01950	diptheriae_01950	hypothetical protein	-0.00781739	8.44665	0.920594	0.964591	0.0520111	null
diptheriae_01951	diptheriae_01951	hypothetical protein	0.311787	9.03375	0.0318197	0.0930009	3.42661	null
diptheriae_01952	diptheriae_01952	hypothetical protein	0.176238	6.76801	0.517697	0.707367	0.49947	null
diptheriae_01953	diptheriae_01953	hypothetical protein	0.185701	6.99574	0.515447	0.706001	0.502258	null
diptheriae_01954	diptheriae_01954	hypothetical protein	0.221612	7.13169	0.443033	0.653455	0.613841	null
diptheriae_01955	diptheriae_01955	hypothetical protein	0.257119	10.1396	0.112848	0.257337	1.95827	null
diptheriae_01956	diptheriae_01956	hypothetical protein	0.0990088	7.00944	0.556046	0.732699	0.448708	null
diptheriae_01957	dapE_3	Succinyl-diaminopimelate desuccinylase	0.885393	10.1542	7.53077e-09	4.92818e-08	24.2744	null
diptheriae_01958	pimE	Polyprenol-phosphate-mannose-dependent alpha-(1-2)-phosphatidylinositol pentamannoside mannosyltransferase	1.08374	9.93549	5.32166e-11	4.07596e-10	31.1921	null
diptheriae_01959	diptheriae_01959	Putative glutamate--cysteine ligase 2	0.497006	9.89248	0.000368716	0.00167938	9.21786	null
diptheriae_01960	diptheriae_01960	hypothetical protein	-0.354416	9.10324	0.0529467	0.139773	2.83885	null
diptheriae_01962	def_2	Peptide deformylase	0.938494	8.06482	2.09673e-07	1.23918e-06	19.6222	null
diptheriae_01963	diptheriae_01963	hypothetical protein	0.546168	9.47656	0.00250188	0.0096898	6.68932	null
diptheriae_01964	xthA	Exodeoxyribonuclease III	0.0792923	9.48798	0.535421	0.718254	0.477434	null
diptheriae_01965	ywiE	putative cardiolipin synthase YwiE	-3.99875	9.47285	3.42884e-72	2.92823e-70	230.985	sick
diptheriae_01966	diptheriae_01966	hypothetical protein	0.0802201	9.08029	0.681156	0.827464	0.273231	null
diptheriae_01967	yxlF_3	putative ABC transporter ATP-binding protein YxlF	0.105354	9.67719	0.551499	0.730768	0.452514	null
diptheriae_01968	diptheriae_01968	hypothetical protein	-7.847	8.56654	5.28031e-68	3.9212e-66	217.276	sick
diptheriae_01969	glnH_2	ABC transporter glutamine-binding protein GlnH	-2.52643	8.30601	5.45643e-30	1.08367e-28	92.8981	sick
diptheriae_01970	pknG	Serine/threonine-protein kinase PknG	-6.04009	9.10719	7.09274e-85	9.31878e-83	272.5	sick
diptheriae_01971	ackA	Acetate kinase	-4.43905	7.35352	2.75815e-23	3.79912e-22	71.1568	sick
diptheriae_01972	pta	Phosphate acetyltransferase	-4.33276	8.51475	9.47306e-66	6.22307e-64	209.966	sick
diptheriae_01973	fprA	NADPH-ferredoxin reductase FprA	-0.199639	7.89951	0.253162	0.453726	1.14011	null
diptheriae_01974	yjcF	putative N-acetyltransferase YjcF	0.431738	8.70012	0.00509	0.0185367	5.75347	null
diptheriae_01975	purT	Formate-dependent phosphoribosylglycinamide formyltransferase	-3.38323	7.92701	3.41419e-38	9.25625e-37	119.701	sick
diptheriae_01976	gpt	Xanthine phosphoribosyltransferase	1.08304	9.25445	1.25669e-13	1.09512e-12	39.732	null
diptheriae_01977	diptheriae_01977	hypothetical protein	0.37475	9.10649	0.011415	0.0382289	4.70919	null
diptheriae_01978	diptheriae_01978	hypothetical protein	0.308549	9.98043	0.0275957	0.0832748	3.58598	null
diptheriae_01979	diptheriae_01979	hypothetical protein	0.00185108	6.81742	0.88212	0.941663	0.0867166	null
diptheriae_01980	purA	Adenylosuccinate synthetase	0.811293	9.82746	6.42414e-07	3.69442e-06	18.0462	null
diptheriae_01981	diptheriae_01981	hypothetical protein	0.209624	6.96744	0.363248	0.578218	0.790315	null
diptheriae_01982	diptheriae_01982	hypothetical protein	-0.383061	8.20021	0.0670889	0.169009	2.56483	null
diptheriae_01983	diptheriae_01983	hypothetical protein	0.357521	9.85168	0.0177526	0.0568882	4.13573	null
diptheriae_01984	diptheriae_01984	hypothetical protein	0.346888	9.77404	0.0187505	0.0591977	4.07832	null
diptheriae_01985	diptheriae_01985	hypothetical protein	-0.0386528	9.42069	0.859486	0.931073	0.103034	null
diptheriae_01986	diptheriae_01986	hypothetical protein	-0.00928816	7.73608	0.923364	0.964591	0.0520111	null
diptheriae_01988	diptheriae_01988	hypothetical protein	-0.0422191	9.717	0.81018	0.903845	0.145852	null
diptheriae_01989	diptheriae_01989	hypothetical protein	0.580428	6.88571	0.0417902	0.114756	3.12336	null
diptheriae_01990	diptheriae_01990	hypothetical protein	0.180152	8.69539	0.325188	0.543515	0.879607	null
diptheriae_01991	diptheriae_01991	hypothetical protein	0.137089	8.96238	0.430871	0.642431	0.638387	null
diptheriae_01992	lptB	Lipopolysaccharide export system ATP-binding protein LptB	0.0277458	9.03109	0.774782	0.880455	0.18368	null
diptheriae_01993	diptheriae_01993	hypothetical protein	0.24101	6.76853	0.269226	0.476516	1.0694	null
diptheriae_01994	diptheriae_01994	hypothetical protein	0.239006	9.29029	0.11989	0.269791	1.89009	null
diptheriae_01995	diptheriae_01995	hypothetical protein	0.137052	7.85025	0.502964	0.698701	0.517254	null
diptheriae_01997	diptheriae_01997	hypothetical protein	0.0508233	7.28959	0.936073	0.973106	0.0393312	null
diptheriae_01998	diptheriae_01998	hypothetical protein	0.0259197	8.1231	0.776345	0.880477	0.183643	null
diptheriae_02001	diptheriae_02001	hypothetical protein	0.128986	10.5827	0.380742	0.591597	0.757314	null
diptheriae_02002	diptheriae_02002	hypothetical protein	0.365602	9.6693	0.0185517	0.0587872	4.08836	null
diptheriae_02003	diptheriae_02003	Insertion element IS6110 uncharacterized 12.0 kDa protein	0.435834	7.82188	0.0358386	0.102021	3.29307	null
diptheriae_02004	diptheriae_02004	hypothetical protein	0.636187	7.56775	0.0014092	0.00574443	7.44362	null
diptheriae_02005	diptheriae_02005	hypothetical protein	0.357679	8.33091	0.0282757	0.0844317	3.56607	null
diptheriae_02006	diptheriae_02006	hypothetical protein	0.288407	9.43322	0.0428052	0.117165	3.09338	null
diptheriae_02007	diptheriae_02007	hypothetical protein	0.0862587	10.2256	0.548676	0.728158	0.457677	null
diptheriae_02008	diptheriae_02008	hypothetical protein	0.27958	9.74262	0.0459228	0.123912	3.01261	null
diptheriae_02009	angR	Anguibactin system regulator	0.193316	12.2334	0.141589	0.299299	1.74034	null
diptheriae_02010	diptheriae_02010	hypothetical protein	0.325236	8.0564	0.076076	0.186424	2.42334	null
diptheriae_02011	dhbE	2,3-dihydroxybenzoate-AMP ligase	0.312332	10.3432	0.0273302	0.0826194	3.59738	null
diptheriae_02012	mbtB	Phenyloxazoline synthase MbtB	0.258828	12.6777	0.0534895	0.14077	2.82858	null
diptheriae_02013	diptheriae_02013	hypothetical protein	0.370988	9.32802	0.0163311	0.0528145	4.24292	null
diptheriae_02014	ecfT_3	Energy-coupling factor transporter transmembrane protein EcfT	0.331019	9.52388	0.019395	0.0611192	4.03223	null
diptheriae_02015	ykoD_2	Putative HMP/thiamine import ATP-binding protein YkoD	0.383282	10.1096	0.0147547	0.0482778	4.3725	null
diptheriae_02016	irtB	Iron import ATP-binding/permease protein IrtB	0.402114	10.7082	0.00877611	0.0303433	5.04248	null
diptheriae_02017	irtA_1	Iron import ATP-binding/permease protein IrtA	0.297283	10.6599	0.073552	0.18128	2.46371	null
diptheriae_02018	pikAV	Thioesterase PikA5	0.211411	8.64206	0.182334	0.358225	1.48106	null
diptheriae_02019	tylN	O-mycaminosyltylonolide 6-deoxyallosyltransferase	0.313767	10.3028	0.0417904	0.114756	3.12336	null
diptheriae_02020	diptheriae_02020	Putative acetyltransferase SA2342	0.274935	8.53278	0.0875058	0.2114	2.24195	null
diptheriae_02021	drrA_3	Daunorubicin/doxorubicin resistance ATP-binding protein DrrA	0.576426	10.2305	0.000574785	0.00253024	8.62651	null
diptheriae_02022	drrB	Daunorubicin/doxorubicin resistance ABC transporter permease protein DrrB	0.472557	9.38482	0.0231057	0.0714936	3.80604	null
diptheriae_02023	drrC	putative doxorubicin resistance ABC transporter permease protein DrrC	0.570594	9.23591	0.00100861	0.0042327	7.8842	null
diptheriae_02024	diptheriae_02024	hypothetical protein	0.538411	8.59927	0.0172069	0.0553472	4.17535	null
diptheriae_02025	diptheriae_02025	hypothetical protein	0.194871	7.68183	0.348512	0.561564	0.832477	null
diptheriae_02026	diptheriae_02026	hypothetical protein	0.415349	8.45936	0.0104581	0.0354414	4.81842	null
diptheriae_02027	diptheriae_02027	hypothetical protein	0.187025	10.6525	0.210159	0.397951	1.32934	null
diptheriae_02028	diptheriae_02028	hypothetical protein	0.266462	8.62003	0.0877468	0.211683	2.24002	null
diptheriae_02029	diptheriae_02029	hypothetical protein	-0.0264742	7.17708	0.862353	0.931073	0.103034	null
diptheriae_02031	diptheriae_02031	hypothetical protein	-0.101401	7.37969	0.787666	0.889343	0.169188	null
diptheriae_02032	diptheriae_02032	hypothetical protein	0.073167	9.39021	0.603759	0.77419	0.369241	null
diptheriae_02033	diptheriae_02033	hypothetical protein	0.114392	7.99475	0.564537	0.739032	0.436291	null
diptheriae_02034	diptheriae_02034	hypothetical protein	-0.0289877	7.8153	0.92871	0.967808	0.0472071	null
diptheriae_02036	diptheriae_02036	hypothetical protein	-0.294667	9.7226	0.113607	0.258376	1.95246	null
diptheriae_02037	trmH	tRNA (guanosine(18)-2'-O)-methyltransferase	0.247641	9.45955	0.0945866	0.225319	2.14996	null
diptheriae_02038	pyrE_2	Orotate phosphoribosyltransferase	-0.949496	8.06152	3.19214e-05	0.000158956	12.6191	null
diptheriae_02039	diptheriae_02039	hypothetical protein	-0.890146	8.63513	9.35999e-07	5.29366e-06	17.5273	null
diptheriae_02040	sseB	Putative thiosulfate sulfurtransferase SseB	-0.184938	9.93193	0.182014	0.358156	1.48134	null
diptheriae_02041	clpB_1	Chaperone protein ClpB	0.107734	9.04098	0.431008	0.642431	0.638387	null
diptheriae_02042	diptheriae_02042	hypothetical protein	-0.0855151	7.39306	0.732566	0.861724	0.214703	null
diptheriae_02043	clpB_2	Chaperone protein ClpB	-0.874599	10.0091	8.07533e-09	5.2245e-08	24.1901	null
diptheriae_02044	rpfA	Resuscitation-promoting factor RpfA	0.113225	8.19724	0.524213	0.710847	0.49239	null
diptheriae_02045	natA	ABC transporter ATP-binding protein NatA	0.410975	9.13778	0.0195307	0.0614336	4.02483	null
diptheriae_02046	diptheriae_02046	hypothetical protein	0.124307	10.6151	0.426001	0.638318	0.647652	null
diptheriae_02048	diptheriae_02048	hypothetical protein	-2.49308	9.40085	6.87363e-44	2.55221e-42	138.169	sick
diptheriae_02049	diptheriae_02049	hypothetical protein	0.158244	9.67132	0.28273	0.490257	1.02839	null
diptheriae_02050	mphP	Phenol hydroxylase P5 protein	-0.0442303	9.53095	0.694671	0.836621	0.257354	null
diptheriae_02051	diptheriae_02051	Hydrolase Rv0480c	0.300461	9.53598	0.059932	0.153931	2.69965	null
diptheriae_02052	diptheriae_02052	hypothetical protein	0.365989	8.13299	0.0404409	0.11195	3.15908	null
diptheriae_02053	diptheriae_02053	hypothetical protein	-0.00616987	9.59978	0.972798	0.992556	0.0107794	null
diptheriae_02054	adh	Alcohol dehydrogenase	0.356867	10.5441	0.0124193	0.0411089	4.6044	null
diptheriae_02055	ald1	Long-chain-aldehyde dehydrogenase	0.352359	10.1685	0.0148975	0.048564	4.36397	null
diptheriae_02056	diptheriae_02056	hypothetical protein	0.0615091	10.2585	0.701622	0.839345	0.252664	null
diptheriae_02057	hspR	Putative heat shock protein HspR	-2.60042	7.17976	7.39249e-21	9.21633e-20	63.2344	sick
diptheriae_02058	dnaJ1	Chaperone protein DnaJ 1	-3.0318	8.50519	3.65362e-43	1.20007e-41	135.936	sick
diptheriae_02061	aer	Aerotaxis receptor	0.319933	10.0544	0.0266432	0.0808287	3.62899	null
diptheriae_02062	diptheriae_02062	hypothetical protein	-4.43466	9.24895	8.81973e-72	7.17338e-70	229.692	sick
diptheriae_02063	nikE	Nickel import ATP-binding protein NikE	0.3448	9.27815	0.0205225	0.0639644	3.96659	null
diptheriae_02064	dppC	Dipeptide transport system permease protein DppC	0.318355	10.8738	0.0382037	0.107676	3.21523	null
diptheriae_02065	nikB_1	Nickel transport system permease protein NikB	0.215135	9.73443	0.164542	0.333562	1.58397	null
diptheriae_02066	appA	Oligopeptide-binding protein AppA	0.391218	10.2213	0.00554781	0.0200756	5.63842	null
diptheriae_02072	purL	Phosphoribosylformylglycinamidine synthase	-0.0821008	11.8774	0.556388	0.732699	0.448708	null
diptheriae_02073	fadA_1	Putative acyltransferase Rv0859	0.512681	9.52861	0.000559785	0.00247058	8.66094	null
diptheriae_02074	fadA_2	Putative acyltransferase Rv0859	-0.24145	7.79424	0.213747	0.403403	1.30971	null
diptheriae_02075	fadA_3	Putative acyltransferase Rv0859	0.0580025	6.87063	0.919676	0.964591	0.0520111	null
diptheriae_02076	viuB	Vibriobactin utilization protein ViuB	0.241148	10.0896	0.121315	0.271925	1.87872	null
diptheriae_02077	yusV_2	putative siderophore transport system ATP-binding protein YusV	0.314236	9.29925	0.0498839	0.133336	2.90686	null
diptheriae_02078	fepG_2	Ferric enterobactin transport system permease protein FepG	0.0832633	9.03705	0.752807	0.872316	0.197077	null
diptheriae_02079	yfiZ	putative siderophore transport system permease protein YfiZ	0.157363	10.1833	0.310805	0.526305	0.926028	null
diptheriae_02080	yfiY_2	putative siderophore-binding lipoprotein YfiY	0.140038	9.77618	0.330192	0.547011	0.870358	null
diptheriae_02081	mqnB	Futalosine hydrolase	0.245743	7.81203	0.18013	0.355678	1.49136	null
diptheriae_02082	diptheriae_02082	hypothetical protein	0.389451	8.85133	0.0197088	0.0618798	4.01439	null
diptheriae_02083	lutA_2	Lactate utilization protein A	-0.0131684	7.73159	0.812013	0.904119	0.145415	null
diptheriae_02084	diptheriae_02084	hypothetical protein	0.953845	8.59101	3.0765e-09	2.0526e-08	25.538	null
diptheriae_02085	gutB	Sorbitol dehydrogenase	0.0428898	10.2426	0.769215	0.877635	0.188307	null
diptheriae_02086	aspC_2	putative aspartate aminotransferase	0.26917	9.70285	0.0847696	0.205663	2.28165	null
diptheriae_02087	diptheriae_02087	hypothetical protein	0.232915	10.2894	0.106609	0.246066	2.02288	null
diptheriae_02088	lysX	Lysylphosphatidylglycerol biosynthesis bifunctional protein LysX	-7.18378	10.7178	2.75608e-116	9.41477e-114	375.465	sick
diptheriae_02089	diptheriae_02089	hypothetical protein	1.24411	9.38032	1.55351e-13	1.3401e-12	39.4408	null
diptheriae_02090	diptheriae_02090	hypothetical protein	-0.87753	9.56902	2.09213e-09	1.42365e-08	26.0658	null
diptheriae_02091	rkpK	UDP-glucose 6-dehydrogenase	0.133845	10.0169	0.347278	0.561165	0.833502	null
diptheriae_02092	dcd	dCTP deaminase	0.815513	7.10441	0.000532707	0.00235716	8.72873	null
diptheriae_02095	diptheriae_02095	hypothetical protein	0.239024	6.57255	0.463835	0.671952	0.573571	null
diptheriae_02096	diptheriae_02096	hypothetical protein	0.0907676	8.90971	0.488922	0.688952	0.537525	null
diptheriae_02097	diptheriae_02097	hypothetical protein	-0.0957251	8.83008	0.515235	0.706001	0.502258	null
diptheriae_02098	diptheriae_02098	hypothetical protein	0.0223364	9.75449	0.889347	0.945831	0.0803462	null
diptheriae_02099	diptheriae_02099	hypothetical protein	0.159626	8.27875	0.365074	0.579505	0.787108	null
diptheriae_02100	diptheriae_02100	hypothetical protein	0.0949176	9.13673	0.488324	0.688922	0.537588	null
diptheriae_02101	msbA	Lipid A export ATP-binding/permease protein MsbA	0.13703	11.0511	0.345729	0.561165	0.833502	null
diptheriae_02102	irtA_2	Iron import ATP-binding/permease protein IrtA	0.217233	10.7486	0.125484	0.277625	1.84879	null
diptheriae_02103	diptheriae_02103	hypothetical protein	0.149383	8.62286	0.366864	0.580726	0.784071	null
diptheriae_02104	diptheriae_02104	hypothetical protein	-0.0636543	8.35835	0.767993	0.877115	0.189162	null
diptheriae_02105	ddpA	putative D,D-dipeptide-binding periplasmic protein DdpA	0.0729365	10.4237	0.675212	0.823171	0.280736	null
diptheriae_02106	nikB_2	Nickel transport system permease protein NikB	0.148054	10.3637	0.34627	0.561165	0.833502	null
diptheriae_02107	ddpC_2	putative D,D-dipeptide transport system permease protein DdpC	0.0630446	9.79794	0.726812	0.858502	0.220106	null
diptheriae_02108	rbbA	Ribosome-associated ATPase	0.178401	10.6203	0.203754	0.388316	1.3647	null
diptheriae_02109	yhjE	Inner membrane metabolite transport protein YhjE	0.0696092	10.0694	0.695061	0.836621	0.257354	null
diptheriae_02110	metE	5-methyltetrahydropteroyltriglutamate-- homocysteine methyltransferase	0.233451	7.91417	0.19864	0.380783	1.39296	null
diptheriae_02111	bcr	Bicyclomycin resistance protein	0.203094	10.5595	0.13687	0.29192	1.77636	null
diptheriae_02112	diptheriae_02112	hypothetical protein	0.244328	10.9882	0.0838015	0.204184	2.29206	null
diptheriae_02113	diptheriae_02113	hypothetical protein	0.0989737	10.2084	0.507239	0.70109	0.512328	null
diptheriae_02114	diptheriae_02114	hypothetical protein	-3.08658	12.3397	2.05292e-41	6.26142e-40	130.231	sick
diptheriae_02115	nagZ	Beta-hexosaminidase	-3.01844	10.1788	3.32248e-56	1.71963e-54	178.602	sick
diptheriae_02116	diptheriae_02116	hypothetical protein	-1.01289	8.12866	0.000269517	0.00126119	9.631	null
diptheriae_02117	aftD	Alpha-(1->3)-arabinofuranosyltransferase	-0.754888	11.2106	0.00141658	0.00574708	7.44296	null
diptheriae_02118	oatA_3	O-acetyltransferase OatA	-0.776118	9.83047	0.00061533	0.00268108	8.54297	null
diptheriae_02119	porA_2	Porin PorA	-2.68647	8.43154	6.39424e-42	1.9857e-40	131.887	sick
diptheriae_02120	diptheriae_02120	hypothetical protein	-0.579061	10.1899	0.0299195	0.0883892	3.49999	null
diptheriae_02121	diptheriae_02121	Glycogen synthase	-0.700623	9.65841	0.00643784	0.0230038	5.44198	null
diptheriae_02122	diptheriae_02122	putative methyltransferase Rv0224c	-1.25313	10.3929	1.87496e-10	1.37444e-09	29.4385	null
diptheriae_02124	trmB	tRNA (guanine-N(7)-)-methyltransferase	-0.576414	9.3111	0.000402981	0.00181714	9.10412	null
diptheriae_02125	diptheriae_02125	hypothetical protein	-0.553236	9.16455	0.00032449	0.00149388	9.38672	null
diptheriae_02126	mmpL3	Trehalose monomycolate exporter MmpL3	-2.06375	9.87069	2.24136e-27	3.71674e-26	84.4761	sick
diptheriae_02127	diptheriae_02127	hypothetical protein	-6.16052	8.56745	7.74503e-90	1.46984e-87	288.452	sick
diptheriae_02128	diptheriae_02128	hypothetical protein	-0.0576141	8.01798	0.788329	0.889343	0.169188	null
diptheriae_02130	diptheriae_02130	hypothetical protein	0.09699	7.75552	0.646088	0.803728	0.31522	null
diptheriae_02131	diptheriae_02131	hypothetical protein	-0.216654	8.4544	0.317287	0.534444	0.903889	null
diptheriae_02132	diptheriae_02132	hypothetical protein	-0.126775	10.1233	0.382634	0.591974	0.756394	null
diptheriae_02133	diptheriae_02133	hypothetical protein	-0.10028	7.30933	0.9517	0.981306	0.0272252	null
diptheriae_02135	diptheriae_02135	Endo-beta-N-acetylglucosaminidase	0.0158792	8.37833	0.9172	0.964591	0.0520111	null
diptheriae_02136	accD5_3	putative propionyl-CoA carboxylase beta chain 5	-0.192478	7.5749	0.590875	0.762247	0.39167	null
diptheriae_02137	ppsA	Phthiocerol synthesis polyketide synthase type I PpsA	-0.0621302	9.26287	0.866748	0.931073	0.103034	null
diptheriae_02138	diptheriae_02138	Long-chain-fatty-acid--AMP ligase FadD32	0.141502	8.10604	0.370802	0.583177	0.777995	null
diptheriae_02139	diptheriae_02139	hypothetical protein	-2.20149	7.94119	3.82897e-18	4.16553e-17	54.4143	sick
diptheriae_02141	fbpB	Diacylglycerol acyltransferase/mycolyltransferase Ag85B	-4.72177	7.54453	3.34042e-34	7.71006e-33	106.677	sick
diptheriae_02142	diptheriae_02142	hypothetical protein	0.307973	10.2253	0.0500651	0.133573	2.9043	null
diptheriae_02143	fbpC_2	Diacylglycerol acyltransferase/mycolyltransferase Ag85C	-0.438182	9.91514	0.00732604	0.0258531	5.27352	null
diptheriae_02144	aftB	Terminal beta-(1->2)-arabinofuranosyltransferase	-2.5528	11.0399	1.24388e-28	2.26016e-27	88.5156	sick
diptheriae_02146	diptheriae_02146	Putative decaprenylphosphoryl-5-phosphoribose phosphatase Rv3807c	-1.28077	7.77107	2.08656e-05	0.000106383	13.1984	null
diptheriae_02147	glfT2	Galactofuranosyltransferase GlfT2	-0.121843	7.50815	0.803544	0.89997	0.152052	null
diptheriae_02148	ybjG	Putative undecaprenyl-diphosphatase YbjG	-0.00565731	8.61067	0.926765	0.96637	0.0493524	null
diptheriae_02149	gbsA	Betaine aldehyde dehydrogenase	0.195844	10.9943	0.1708	0.342001	1.54793	null
diptheriae_02150	betT	High-affinity choline transport protein	0.131217	10.9707	0.369105	0.582116	0.780622	null
diptheriae_02151	betA	Oxygen-dependent choline dehydrogenase	0.0517986	10.775	0.754519	0.872855	0.196186	null
diptheriae_02153	diptheriae_02153	hypothetical protein	-0.131466	8.99232	0.366276	0.580726	0.784071	null
diptheriae_02154	diptheriae_02154	hypothetical protein	0.0376178	9.38331	0.77581	0.880455	0.18368	null
diptheriae_02155	diptheriae_02155	hypothetical protein	-0.363439	6.7643	0.169049	0.33929	1.55941	null
diptheriae_02156	diptheriae_02156	hypothetical protein	0.178304	6.85727	0.389695	0.59856	0.740433	null
diptheriae_02157	diptheriae_02157	hypothetical protein	0.029756	7.66727	1	1	0	null
diptheriae_02158	diptheriae_02158	hypothetical protein	0.0304259	10.5984	0.840429	0.920162	0.120041	null
diptheriae_02159	diptheriae_02159	hypothetical protein	-0.656015	7.57452	0.00345144	0.0129826	6.26727	null
diptheriae_02160	diptheriae_02160	hypothetical protein	0.119225	8.60849	0.441049	0.651654	0.617822	null
diptheriae_02161	diptheriae_02161	hypothetical protein	0.291582	8.78577	0.0560538	0.146615	2.76989	null
diptheriae_02162	diptheriae_02162	hypothetical protein	0.316813	8.30469	0.104272	0.242308	2.04509	null
diptheriae_02163	diptheriae_02163	putative oxidoreductase MSMEG_2408/MSMEI_2347	0.268727	10.2407	0.0663598	0.167419	2.57847	null
diptheriae_02165	diptheriae_02165	hypothetical protein	0.0280073	8.35175	0.986088	0.99718	0.0040736	null
diptheriae_02166	diptheriae_02166	hypothetical protein	-0.219792	10.1921	0.164828	0.333562	1.58397	null
diptheriae_02167	diptheriae_02167	hypothetical protein	-0.213024	8.89712	0.186139	0.362102	1.46553	null
diptheriae_02168	diptheriae_02168	hypothetical protein	-0.154737	9.41769	0.291811	0.503957	0.988628	null
diptheriae_02169	hsdS	Type-1 restriction enzyme EcoKI specificity protein	-0.105752	10.0915	0.466237	0.672336	0.572746	null
diptheriae_02170	hsdM_1	Type I restriction enzyme EcoKI M protein	-0.0160409	9.87611	0.873206	0.936154	0.0951827	null
diptheriae_02171	hsdR_1	Type-1 restriction enzyme R protein	0.0508921	11.7551	0.693936	0.836602	0.257387	null
diptheriae_02172	glpK	Glycerol kinase	1.26067	10.8063	3.73123e-12	2.97801e-11	34.9669	null
diptheriae_02173	glpF	putative glycerol uptake facilitator protein	1.26118	10.4559	7.02027e-16	6.93099e-15	47.0359	null
diptheriae_02174	glpD2	Glycerol-3-phosphate dehydrogenase 2	-0.521354	10.1415	0.00776334	0.0271717	5.20175	null
diptheriae_02175	plsC_2	1-acyl-sn-glycerol-3-phosphate acyltransferase	-4.62805	7.55447	2.72434e-40	7.88674e-39	126.576	sick
diptheriae_02176	yidA	Sugar phosphatase YidA	1.22583	10.312	4.02448e-17	4.14085e-16	51.1009	null
diptheriae_02178	dasR	HTH-type transcriptional repressor DasR	-0.0404847	9.70449	0.758018	0.873858	0.19453	null
diptheriae_02179	diptheriae_02179	putative membrane protein Rv3835	-0.105387	6.8652	0.881465	0.941552	0.0868866	null
diptheriae_02180	diptheriae_02180	hypothetical protein	0.169306	8.21518	0.329505	0.546402	0.871966	null
diptheriae_02181	diptheriae_02181	hypothetical protein	0.146479	9.30238	0.326696	0.544591	0.876754	null
diptheriae_02182	pspB_2	Putative phosphoserine phosphatase 2	0.260092	9.47672	0.0656347	0.165834	2.59218	null
diptheriae_02183	pheA	Prephenate dehydratase	0.139856	10.4492	0.414139	0.626527	0.674551	null
diptheriae_02184	amiC	Putative amidase AmiC	-0.301509	10.1725	0.0512633	0.135538	2.88323	null
diptheriae_02185	diptheriae_02185	hypothetical protein	-1.17524	9.22215	7.96833e-13	6.60675e-12	37.1392	null
diptheriae_02186	norB_2	Nitric oxide reductase subunit B	0.125405	11.3715	0.35076	0.564654	0.824561	null
diptheriae_02187	lytR	Transcriptional regulator LytR	-0.295456	10.7342	0.0638678	0.162331	2.62299	null
diptheriae_02188	acp	Sodium/proton-dependent alanine carrier protein	-0.0517896	11.0887	0.697447	0.837112	0.256508	null
diptheriae_02189	oatA_4	O-acetyltransferase OatA	-3.2076	10.7466	1.90424e-65	1.20461e-63	209.013	sick
diptheriae_02190	diptheriae_02190	hypothetical protein	0.632311	9.93654	6.00874e-06	3.21722e-05	14.9238	null
diptheriae_02191	glpQ1	putative glycerophosphodiester phosphodiesterase 1	-0.807669	8.85481	3.8516e-07	2.2376e-06	18.7696	null
diptheriae_02192	ldhA	L-lactate dehydrogenase 1	-0.197665	9.73357	0.157134	0.323354	1.62881	null
diptheriae_02193	diptheriae_02193	hypothetical protein	0.0978265	9.2507	0.495388	0.692975	0.529125	null
diptheriae_02194	nadA	Quinolinate synthase A	-0.0143769	9.39089	0.878443	0.939578	0.0899149	null
diptheriae_02195	nadB	L-aspartate oxidase	-0.057491	9.71736	0.709374	0.84504	0.242909	null
diptheriae_02196	nadC	Nicotinate-nucleotide pyrophosphorylase [carboxylating]	-0.0294846	8.87224	0.841732	0.920999	0.118729	null
diptheriae_02197	diptheriae_02197	hypothetical protein	-0.312432	9.02438	0.0394423	0.110077	3.18341	null
diptheriae_02199	chrR	Chromate reductase	-0.0674963	9.0553	0.73144	0.860992	0.215929	null
diptheriae_02200	diptheriae_02200	Polyprenol-phosphate-mannose-dependent alpha-(1-2)-phosphatidylinositol mannoside mannosyltransferase	-0.350026	9.94651	0.0229544	0.0711545	3.8129	null
diptheriae_02201	diptheriae_02201	hypothetical protein	0.0424521	10.565	0.802242	0.899691	0.152499	null
diptheriae_02202	diptheriae_02202	hypothetical protein	-0.432178	9.21994	0.0038599	0.0142699	6.13088	null
diptheriae_02203	lsr2	Nucleoid-associated protein Lsr2	-1.06708	6.93227	1.77028e-05	9.07999e-05	13.427	null
diptheriae_02204	liaR_1	Transcriptional regulatory protein LiaR	-2.42882	6.93296	3.33321e-17	3.47141e-16	51.3553	sick
diptheriae_02205	liaS_1	Sensor histidine kinase LiaS	-1.09952	9.34038	4.4309e-13	3.72807e-12	37.9647	null
diptheriae_02206	diptheriae_02206	hypothetical protein	0.28332	8.40118	0.103721	0.241356	2.05077	null
diptheriae_02207	uhpT	Hexose-6-phosphate:phosphate antiporter	0.00409067	9.92826	1	1	0	null
diptheriae_02208	diptheriae_02208	hypothetical protein	0.0189734	6.90951	1	1	0	null
diptheriae_02209	diptheriae_02209	hypothetical protein	-0.233057	9.22605	0.100914	0.236111	2.08246	null
diptheriae_02210	yidC_1	Membrane protein insertase YidC	-1.17209	8.52535	3.25796e-08	2.00888e-07	22.2471	null
diptheriae_02211	diptheriae_02211	hypothetical protein	-0.562007	8.08385	0.00168761	0.00673466	7.21418	null
diptheriae_02212	diptheriae_02212	hypothetical protein	0.844784	7.62144	2.39084e-05	0.000120815	13.0149	null
diptheriae_02213	diptheriae_02213	Universal stress protein MT2061	0.596135	9.69407	5.01226e-05	0.000247426	11.9807	null
diptheriae_02214	rluA	Ribosomal large subunit pseudouridine synthase A	0.209597	10.6374	0.14038	0.297851	1.74734	null
diptheriae_02218	diptheriae_02218	hypothetical protein	-0.207432	9.40621	0.14476	0.304121	1.71728	null
diptheriae_02219	ytrB	ABC transporter ATP-binding protein YtrB	-0.0368345	10.0251	0.764498	0.874608	0.193292	null
diptheriae_02220	ytrA	HTH-type transcriptional repressor YtrA	0.99462	8.86395	7.52104e-11	5.68405e-10	30.7124	null
diptheriae_02221	diptheriae_02221	hypothetical protein	-4.78897	8.90543	5.91182e-89	9.17945e-87	285.809	sick
diptheriae_02222	diptheriae_02222	35 kDa protein	-0.153999	9.29712	0.290775	0.503185	0.990841	null
diptheriae_02223	trxC	Putative thioredoxin 2	-0.0557808	8.61853	0.859296	0.931073	0.103034	null
diptheriae_02224	copZ	Copper chaperone CopZ	-0.770701	8.25112	1.14588e-05	6.02207e-05	14.0194	null
diptheriae_02225	copA	Copper-exporting P-type ATPase A	-0.320969	11.0355	0.0322965	0.0938138	3.41406	null
diptheriae_02226	naiP	Putative niacin/nicotinamide transporter NaiP	-0.010607	10.7633	0.919014	0.964591	0.0520111	null
diptheriae_02231	diptheriae_02231	hypothetical protein	-0.102116	6.86338	0.620335	0.785421	0.348463	null
diptheriae_02232	diptheriae_02232	hypothetical protein	-0.257861	10.5017	0.0905062	0.217418	2.20145	null
diptheriae_02233	ponA1_2	Penicillin-binding protein 1A	-1.9503	10.3385	6.26373e-36	1.52835e-34	112.334	null
diptheriae_02234	diptheriae_02234	hypothetical protein	0.136034	8.63478	0.358672	0.574145	0.800513	null
diptheriae_02235	hpr	HTH-type transcriptional regulator Hpr	-0.611917	8.77608	7.63656e-05	0.000371602	11.394	null
diptheriae_02236	diptheriae_02236	Universal stress protein Rv2319c	3.06363	10.3995	1.66148e-88	2.36483e-86	284.444	enriched
diptheriae_02237	diptheriae_02237	putative oxidoreductase SA2266	0.000861713	9.46889	0.960662	0.987541	0.0180868	null
diptheriae_02238	diptheriae_02238	hypothetical protein	-0.504688	8.67162	0.00637818	0.0228384	5.45239	null
diptheriae_02240	glpE_2	Thiosulfate sulfurtransferase GlpE	-0.158806	8.75861	0.340112	0.555895	0.847115	null
diptheriae_02241	diptheriae_02241	putative membrane protein Rv0364	-1.05991	8.15132	2.2898e-07	1.34861e-06	19.5001	null
diptheriae_02242	dps	DNA protection during starvation protein	-0.936805	6.47542	0.00128039	0.00525698	7.57155	null
diptheriae_02243	nei1	Endonuclease 8 1	-0.0343275	9.48518	0.761973	0.874608	0.193292	null
diptheriae_02244	nnr	Bifunctional NAD(P)H-hydrate repair enzyme Nnr	-0.172835	10.5613	0.249084	0.448771	1.15595	null
diptheriae_02245	acm	Lysozyme M1	-0.127031	10.3966	0.388605	0.597424	0.743173	null
diptheriae_02246	diptheriae_02246	hypothetical protein	-0.113743	9.98565	0.447356	0.65756	0.604806	null
diptheriae_02247	soj_2	Chromosome-partitioning ATPase Soj	-0.0323193	10.2376	0.821479	0.908206	0.138908	null
diptheriae_02248	btuF_3	Vitamin B12-binding protein	-0.152541	9.77253	0.274287	0.482492	1.05142	null
diptheriae_02249	hmuU_3	Hemin transport system permease protein HmuU	-0.114087	10.0502	0.428511	0.640329	0.643114	null
diptheriae_02250	fecE_3	Fe(3+) dicitrate transport ATP-binding protein FecE	-0.0293468	8.98207	0.835412	0.91761	0.124048	null
diptheriae_02251	diptheriae_02251	Ferredoxin, 2Fe-2S	0.0202796	9.78471	0.951401	0.981306	0.0272252	null
diptheriae_02252	diptheriae_02252	hypothetical protein	0.212471	10.1392	0.13009	0.283091	1.82066	null
diptheriae_02253	diptheriae_02253	hypothetical protein	-0.0507912	10.5912	0.709382	0.84504	0.242909	null
diptheriae_02254	hsdR_2	Type-1 restriction enzyme R protein	-0.121541	11.4954	0.380044	0.591597	0.757314	null
diptheriae_02255	diptheriae_02255	hypothetical protein	-0.114224	9.0309	0.609601	0.778465	0.361296	null
diptheriae_02256	hsdM_2	Type I restriction enzyme EcoKI M protein	-0.0333642	9.15091	0.762431	0.874608	0.193292	null
diptheriae_02257	diptheriae_02257	hypothetical protein	-0.0346607	10.7235	0.8082	0.902226	0.14844	null
diptheriae_02258	diptheriae_02258	hypothetical protein	0.0625264	10.1226	0.65973	0.811829	0.300753	null
diptheriae_02259	diptheriae_02259	hypothetical protein	0.123906	10.8077	0.456989	0.664607	0.589427	null
diptheriae_02260	sodC	Superoxide dismutase [Cu-Zn]	-0.086097	8.28009	0.528473	0.713205	0.487612	null
diptheriae_02262	diptheriae_02262	hypothetical protein	0.137485	6.58816	0.643392	0.800957	0.320203	null
diptheriae_02263	diptheriae_02263	hypothetical protein	-0.11528	10.0948	0.435351	0.645513	0.631482	null
diptheriae_02264	macB_2	Macrolide export ATP-binding/permease protein MacB	-0.265338	9.8384	0.105501	0.244168	2.03405	null
diptheriae_02265	diptheriae_02265	putative ABC transporter permease Rv2563	-0.282809	10.5198	0.0507712	0.134654	2.89267	null
diptheriae_02266	diptheriae_02266	hypothetical protein	-0.201414	11.5134	0.128533	0.28133	1.82966	null
diptheriae_02267	liaS_2	Sensor histidine kinase LiaS	-0.224313	10.3524	0.12461	0.276225	1.85609	null
diptheriae_02268	liaR_2	Transcriptional regulatory protein LiaR	-0.385985	10.0485	0.00821819	0.0285879	5.12845	null
diptheriae_02269	diptheriae_02269	hypothetical protein	-0.169922	9.44135	0.294185	0.506521	0.981306	null
diptheriae_02270	diptheriae_02270	hypothetical protein	-0.262641	10.4506	0.115955	0.262319	1.93061	null
diptheriae_02271	gabD1	Succinate-semialdehyde dehydrogenase [NADP(+)] 1	-0.218935	10.0784	0.16956	0.339917	1.55675	null
diptheriae_02272	ulaC	Ascorbate-specific PTS system EIIA component	-0.0622417	10.0279	0.637394	0.79756	0.326335	null
diptheriae_02273	ulaA	Ascorbate-specific PTS system EIIC component	-0.0201904	11.1439	0.893592	0.947984	0.0770648	null
diptheriae_02274	dhaK	PEP-dependent dihydroxyacetone kinase, dihydroxyacetone-binding subunit DhaK	-0.303559	10.2215	0.0363035	0.103172	3.27687	null
diptheriae_02275	dhaL	PEP-dependent dihydroxyacetone kinase, ADP-binding subunit DhaL	0.217007	9.77898	0.132322	0.28616	1.8051	null
diptheriae_02276	dhaM	Protein-lysine deacetylase	-0.0321526	9.53117	0.8564	0.929309	0.10577	null
diptheriae_02277	diptheriae_02277	hypothetical protein	-0.17465	10.4488	0.237327	0.433618	1.2055	null
diptheriae_02278	fbpA_2	Diacylglycerol acyltransferase/mycolyltransferase Ag85A	-0.0462854	10.4128	0.759759	0.874608	0.193292	null
diptheriae_02279	rihA_2	Pyrimidine-specific ribonucleoside hydrolase RihA	0.052921	10.4888	0.721743	0.854881	0.226205	null
diptheriae_02280	diptheriae_02280	hypothetical protein	-0.104535	9.58189	0.451463	0.659228	0.601151	null
diptheriae_02281	ykoC	Putative HMP/thiamine permease protein YkoC	-0.0895316	9.62409	0.495828	0.693023	0.529025	null
diptheriae_02282	ykoD_3	Putative HMP/thiamine import ATP-binding protein YkoD	0.0368457	10.4933	0.860503	0.931073	0.103034	null
diptheriae_02283	yeaD	Putative glucose-6-phosphate 1-epimerase	0.223428	9.6038	0.138785	0.295567	1.75844	null
diptheriae_02284	diptheriae_02284	hypothetical protein	0.047502	9.94494	0.80321	0.89997	0.152052	null
diptheriae_02286	diptheriae_02286	hypothetical protein	-0.185909	10.6674	0.178508	0.353597	1.49982	null
diptheriae_02287	dctA	Aerobic C4-dicarboxylate transport protein	-0.198308	10.5359	0.17338	0.345546	1.53305	null
diptheriae_02288	diptheriae_02288	hypothetical protein	-0.146573	8.57251	0.339964	0.555895	0.847115	null
diptheriae_02289	trpB_1	Tryptophan synthase beta chain	-0.0353787	10.5848	0.827234	0.911559	0.133592	null
diptheriae_02290	trpE_1	Anthranilate synthase component 1	-0.0464726	7.51707	0.910688	0.961344	0.0568751	null
diptheriae_02291	trpE_2	Anthranilate synthase component 1	0.123438	9.76026	0.381005	0.591597	0.757314	null
diptheriae_02292	trpG	Anthranilate synthase component 2	-0.0719428	10.1772	0.600218	0.771967	0.373389	null
diptheriae_02293	trpGD	Bifunctional protein TrpGD	-0.273018	10.589	0.069851	0.174496	2.51874	null
diptheriae_02294	trpC_2	Tryptophan biosynthesis protein TrpCF	-0.0572285	10.8408	0.69792	0.837112	0.256508	null
diptheriae_02295	ybaN	Inner membrane protein YbaN	-0.182843	9.08996	0.215875	0.406969	1.29701	null
diptheriae_02296	panC_2	Pantothenate synthetase	-0.0595737	9.90662	0.64102	0.799473	0.322879	null
diptheriae_02297	panB	3-methyl-2-oxobutanoate hydroxymethyltransferase	0.0631079	10.1181	0.688965	0.833417	0.26289	null
diptheriae_02298	trpB_2	Tryptophan synthase beta chain	-0.0809504	10.6951	0.578899	0.751337	0.412468	null
diptheriae_02299	trpA	Tryptophan synthase alpha chain	-0.0654734	10.9151	0.622642	0.787	0.345564	null
diptheriae_02300	diptheriae_02300	hypothetical protein	1.31127	10.0758	4.60065e-19	5.45689e-18	57.3466	null
diptheriae_02301	diptheriae_02301	hypothetical protein	0.310483	10.1308	0.0318533	0.0930009	3.42661	null
diptheriae_02302	diptheriae_02302	hypothetical protein	0.15862	9.81947	0.327215	0.54472	0.876413	null
diptheriae_02303	ygaZ	Inner membrane protein YgaZ	0.0237145	10.0971	0.859718	0.931073	0.103034	null
diptheriae_02304	diptheriae_02304	hypothetical protein	-0.580457	9.67128	5.5238e-05	0.00027111	11.8488	null
diptheriae_02306	mutT4	Putative mutator protein MutT4	-0.945235	7.99629	1.64317e-06	9.20178e-06	16.7297	null
diptheriae_02307	diptheriae_02307	hypothetical protein	-0.0435553	9.20691	0.871456	0.935542	0.0961254	null
diptheriae_02308	mviN	putative peptidoglycan biosynthesis protein MviN	0.533924	8.85656	0.000328113	0.0015065	9.37459	null
diptheriae_02309	sigM_2	ECF RNA polymerase sigma factor SigM	-0.00102712	9.55777	0.979403	0.994542	0.00789536	null
diptheriae_02314	soj_3	Sporulation initiation inhibitor protein Soj	-1.66109	6.56383	6.14483e-09	4.0838e-08	24.5455	null
diptheriae_02315	rsmG	Ribosomal RNA small subunit methyltransferase G	-0.137098	9.60032	0.363721	0.578431	0.789783	null
diptheriae_02317	yidD	Putative membrane protein insertion efficiency factor	-0.403854	7.21527	0.0966607	0.228983	2.12669	null
