# Supplementary material for: Genome-wide high-throughput transposon mutagenesis unveils key factors for acidic pH adaptation of Corynebacterium diphtheriae
Source: Microbiology (Reading). 2025 Apr 24;171(4):001554. doi: 10.1099/mic.0.001554 (PMC12022263; doi:10.1099/mic.0.001554)
Supplement: Uncited Table S2. [file mic-171-01554-s003.xlsx]

## Sheet: Sick
Supplementary Data: COG categories of genes with significant changes in read depth following grrowth at pH 5.0
query	seed_ortholog	evalue	score	eggNOG_OGs	max_annot_lvl	COG_category	Description	Preferred_name	GOs	EC	KEGG_ko	KEGG_Pathway	KEGG_Module	KEGG_Reaction	KEGG_rclass	BRITE	KEGG_TC	CAZy	BiGG_Reaction	PFAMs
diptheriae_00344	945712.CULC22_00348	1.61e-63	197	2EDS1@1|root,31IR2@2|Bacteria,2IA1H@201174|Actinobacteria,22NHZ@1653|Corynebacteriaceae	201174|Actinobacteria	-	-	-	-	-	-	-	-	-	-	-	-	-	-	-
diptheriae_00571	698964.CDPW8_0639	1.34e-299	816	28NCS@1|root,2ZBFQ@2|Bacteria,2GM5N@201174|Actinobacteria,22RF9@1653|Corynebacteriaceae	201174|Actinobacteria	-	-	-	-	-	-	-	-	-	-	-	-	-	-	-
diptheriae_00743	698964.CDPW8_0809	1.73e-301	829	2EKVE@1|root,33EIZ@2|Bacteria,2I2MT@201174|Actinobacteria,22KA0@1653|Corynebacteriaceae	201174|Actinobacteria	-	-	-	-	-	-	-	-	-	-	-	-	-	-	-
diptheriae_00793	698964.CDPW8_0862	3.74e-134	382	2B34S@1|root,31VSH@2|Bacteria,2H4XC@201174|Actinobacteria,22N5Q@1653|Corynebacteriaceae	201174|Actinobacteria	-	-	irp5	-	-	-	-	-	-	-	-	-	-	-	-
diptheriae_01424	698964.CDPW8_1472	2.68e-199	554	2BIG2@1|root,32CNP@2|Bacteria,2HCN0@201174|Actinobacteria,22MN2@1653|Corynebacteriaceae	201174|Actinobacteria	-	-	-	-	-	-	-	-	-	-	-	-	-	-	DUF4439
diptheriae_01658	698964.CDPW8_1719	1.95e-37	125	2BGIJ@1|root,32AGU@2|Bacteria,2HTYQ@201174|Actinobacteria,22PFC@1653|Corynebacteriaceae	201174|Actinobacteria	-	-	-	-	-	-	-	-	-	-	-	-	-	-	-
diptheriae_01897	698964.CDPW8_1929	7.1e-131	375	2E5CN@1|root,3304R@2|Bacteria,2I2MR@201174|Actinobacteria,22NBK@1653|Corynebacteriaceae	201174|Actinobacteria	-	-	-	-	-	-	-	-	-	-	-	-	-	-	-
diptheriae_01925	698964.CDPW8_1959	1.34e-161	458	2F5G1@1|root,33Y1Q@2|Bacteria,2HVSF@201174|Actinobacteria,22MNP@1653|Corynebacteriaceae	201174|Actinobacteria	-	-	-	-	-	-	-	-	-	-	-	-	-	-	-
diptheriae_01148	698964.CDPW8_1210	3.07e-287	784	COG0155@1|root,COG0155@2|Bacteria,2GNUG@201174|Actinobacteria,22KY4@1653|Corynebacteriaceae	201174|Actinobacteria	C	Sulfite reductase beta subunit (hemoprotein)	cobG	-	1.14.13.83	ko:K02229	ko00860,ko01100,map00860,map01100	-	R05217	RC01979	ko00000,ko00001,ko01000	-	-	-	NIR_SIR_ferr
diptheriae_01614	698964.CDPW8_1679	0	1862	COG2609@1|root,COG2609@2|Bacteria,2GJRE@201174|Actinobacteria,22JM6@1653|Corynebacteriaceae	201174|Actinobacteria	C	component of the pyruvate dehydrogenase (PDH) complex, that catalyzes the overall conversion of pyruvate to acetyl-CoA and CO(2)	aceE	GO:0000287,GO:0003674,GO:0003824,GO:0004738,GO:0004739,GO:0005488,GO:0005575,GO:0005576,GO:0005618,GO:0005622,GO:0005623,GO:0005737,GO:0005886,GO:0008150,GO:0008152,GO:0016020,GO:0016491,GO:0016624,GO:0016903,GO:0030312,GO:0032991,GO:0043167,GO:0043169,GO:0044424,GO:0044444,GO:0044464,GO:0045254,GO:0046872,GO:0055114,GO:0071944,GO:1902494,GO:1990204	1.2.4.1	ko:K00163	ko00010,ko00020,ko00620,ko01100,ko01110,ko01120,ko01130,ko01200,map00010,map00020,map00620,map01100,map01110,map01120,map01130,map01200	M00307	R00014,R00209,R01699,R03270	RC00004,RC00027,RC00627,RC02742,RC02744,RC02882	br01601,ko00000,ko00001,ko00002,ko01000	-	-	-	Transketolase_N
diptheriae_01839	698964.CDPW8_1869	0	1011	COG1271@1|root,COG1271@2|Bacteria,2GJE4@201174|Actinobacteria,22JK9@1653|Corynebacteriaceae	201174|Actinobacteria	C	Cytochrome bd-type quinol oxidase, subunit 1	cydA	-	1.10.3.14	ko:K00425	ko00190,ko01100,ko02020,map00190,map01100,map02020	M00153	R11325	RC00061	ko00000,ko00001,ko00002,ko01000	3.D.4.3	-	-	Cyt_bd_oxida_I
diptheriae_01840	698964.CDPW8_1870	6.13e-232	638	COG1294@1|root,COG1294@2|Bacteria,2GMFV@201174|Actinobacteria,22KPW@1653|Corynebacteriaceae	201174|Actinobacteria	C	Cytochrome bd-type quinol oxidase, subunit 2	cydB	-	1.10.3.14	ko:K00426	ko00190,ko01100,ko02020,map00190,map01100,map02020	M00153	R11325	RC00061	ko00000,ko00001,ko00002,ko01000	3.D.4.3	-	-	Cyt_bd_oxida_II
diptheriae_01842	698964.CDPW8_1872	0	972	COG4987@1|root,COG4987@2|Bacteria,2H79B@201174|Actinobacteria,22K9I@1653|Corynebacteriaceae	201174|Actinobacteria	C	ABC-type multidrug transport system, ATPase and permease components	cydC	-	-	ko:K06148,ko:K16012	ko02010,map02010	-	-	-	ko00000,ko00001,ko02000	3.A.1,3.A.1.129	-	-	ABC_membrane,ABC_tran
diptheriae_01843	698964.CDPW8_1873	0	993	COG0427@1|root,COG0427@2|Bacteria,2I9EB@201174|Actinobacteria,22KB0@1653|Corynebacteriaceae	201174|Actinobacteria	C	succinate CoA transferase	cat1	-	2.8.3.18	ko:K18118	ko00020,ko00620,ko00650,ko01100,ko01110,ko01120,ko01130,ko01200,map00020,map00620,map00650,map01100,map01110,map01120,map01130,map01200	M00009,M00011	R10343	RC00012,RC00014	ko00000,ko00001,ko00002,ko01000	-	-	-	AcetylCoA_hyd_C,AcetylCoA_hydro
diptheriae_01972	698964.CDPW8_2024	0	880	COG0280@1|root,COG0280@2|Bacteria,2GJ5U@201174|Actinobacteria,22JPM@1653|Corynebacteriaceae	201174|Actinobacteria	C	phosphate acetyltransferase	pta	GO:0005575,GO:0005576	2.3.1.8	ko:K13788	ko00430,ko00620,ko00640,ko00680,ko00720,ko01100,ko01120,ko01200,map00430,map00620,map00640,map00680,map00720,map01100,map01120,map01200	M00357,M00579	R00230,R00921	RC00004,RC02746,RC02816	ko00000,ko00001,ko00002,ko01000	-	-	-	AAA_26,DRTGG,PTA_PTB
diptheriae_00046	698964.CDPW8_0038	5.19e-59	182	2E4NY@1|root,32ZHR@2|Bacteria,2HNN7@201174|Actinobacteria,22NSC@1653|Corynebacteriaceae	201174|Actinobacteria	D	Involved in cell division	crgA	-	-	-	-	-	-	-	-	-	-	-	CrgA
diptheriae_00679	698964.CDPW8_0754	8.03e-160	448	COG2884@1|root,COG2884@2|Bacteria,2GJE1@201174|Actinobacteria,22K8E@1653|Corynebacteriaceae	201174|Actinobacteria	D	cell division ATP-binding protein	ftsE	GO:0000166,GO:0000287,GO:0003674,GO:0003824,GO:0005488,GO:0005524,GO:0005575,GO:0005623,GO:0005886,GO:0008144,GO:0016020,GO:0016462,GO:0016787,GO:0016817,GO:0016818,GO:0016887,GO:0017076,GO:0017111,GO:0030145,GO:0030554,GO:0032553,GO:0032555,GO:0032559,GO:0035639,GO:0036094,GO:0043167,GO:0043168,GO:0043169,GO:0044464,GO:0046872,GO:0046914,GO:0071944,GO:0097159,GO:0097367,GO:1901265,GO:1901363	-	ko:K09812	ko02010,map02010	M00256	-	-	ko00000,ko00001,ko00002,ko02000,ko03036	3.A.1.140	-	-	ABC_tran
diptheriae_00680	698964.CDPW8_0755	2.4e-201	559	COG2177@1|root,COG2177@2|Bacteria,2GJMA@201174|Actinobacteria,22K3P@1653|Corynebacteriaceae	201174|Actinobacteria	D	Part of the ABC transporter FtsEX involved in cellular division	ftsX	GO:0005575,GO:0005576,GO:0005618,GO:0005623,GO:0005886,GO:0005887,GO:0008150,GO:0009987,GO:0016020,GO:0016021,GO:0030312,GO:0031224,GO:0031226,GO:0040007,GO:0044425,GO:0044459,GO:0044464,GO:0051301,GO:0071944	-	ko:K09811	ko02010,map02010	M00256	-	-	ko00000,ko00001,ko00002,ko02000,ko03036	3.A.1.140	-	-	FtsX
diptheriae_01101	698964.CDPW8_1166	3.33e-207	573	COG1192@1|root,COG1192@2|Bacteria,2GJX3@201174|Actinobacteria,22K22@1653|Corynebacteriaceae	201174|Actinobacteria	D	ATPases involved in chromosome partitioning	soj	GO:0005575,GO:0005622,GO:0005623,GO:0005886,GO:0008150,GO:0009295,GO:0016020,GO:0040007,GO:0043226,GO:0043228,GO:0043229,GO:0043232,GO:0043590,GO:0044424,GO:0044464,GO:0071944	-	ko:K03496	-	-	-	-	ko00000,ko03036,ko04812	-	-	-	AAA_31
diptheriae_01453	698964.CDPW8_1500	1.12e-216	598	COG4974@1|root,COG4974@2|Bacteria,2GNDP@201174|Actinobacteria,22JM9@1653|Corynebacteriaceae	201174|Actinobacteria	D	Belongs to the 'phage' integrase family. XerC subfamily	xerC	GO:0005575,GO:0005623,GO:0005886,GO:0016020,GO:0044464,GO:0071944	-	ko:K03733,ko:K04763	-	-	-	-	ko00000,ko03036	-	-	-	Phage_int_SAM_1,Phage_integrase
diptheriae_01536	698964.CDPW8_1587	0	922	COG0772@1|root,COG0772@2|Bacteria,2GKXP@201174|Actinobacteria,22JP4@1653|Corynebacteriaceae	201174|Actinobacteria	D	Belongs to the SEDS family	ftsW	GO:0008150,GO:0040007	2.4.1.227	ko:K02563,ko:K03588	ko00550,ko01100,ko01502,ko04112,map00550,map01100,map01502,map04112	-	R05032,R05662	RC00005,RC00049	ko00000,ko00001,ko01000,ko01011,ko02000,ko03036	2.A.103.1	GT28	-	FTSW_RODA_SPOVE
diptheriae_01542	698964.CDPW8_1593	3.13e-159	449	COG2919@1|root,COG2919@2|Bacteria,2IQ6T@201174|Actinobacteria,22NE2@1653|Corynebacteriaceae	201174|Actinobacteria	D	Essential cell division protein. May link together the upstream cell division proteins, which are predominantly cytoplasmic, with the downstream cell division proteins, which are predominantly periplasmic	-	-	-	-	-	-	-	-	-	-	-	-	-
diptheriae_01800	1121362.A605_11715	3.9e-24	95.1	COG0239@1|root,COG0239@2|Bacteria,2HTHZ@201174|Actinobacteria,22PCB@1653|Corynebacteriaceae	201174|Actinobacteria	D	Important for reducing fluoride concentration in the cell, thus reducing its toxicity	ccrB	-	-	ko:K06199	-	-	-	-	ko00000,ko02000	1.A.43.1,1.A.43.2,1.A.43.3	-	-	CRCB
diptheriae_02221	698964.CDPW8_2246	1.17e-291	800	COG1432@1|root,COG3087@1|root,COG1432@2|Bacteria,COG3087@2|Bacteria,2GKEJ@201174|Actinobacteria,22M3A@1653|Corynebacteriaceae	201174|Actinobacteria	D	NYN domain	-	-	-	-	-	-	-	-	-	-	-	-	NYN
diptheriae_00141	698964.CDPW8_0137	2.43e-284	777	COG0520@1|root,COG0520@2|Bacteria,2GKAF@201174|Actinobacteria,22JU0@1653|Corynebacteriaceae	201174|Actinobacteria	E	Selenocysteine lyase	csd	GO:0005575,GO:0005618,GO:0005623,GO:0005886,GO:0008150,GO:0016020,GO:0030312,GO:0040007,GO:0044464,GO:0071944	2.8.1.7	ko:K04487	ko00730,ko01100,ko04122,map00730,map01100,map04122	-	R07460,R11528,R11529	RC01789,RC02313	ko00000,ko00001,ko01000,ko02048,ko03016,ko03029	-	-	-	Aminotran_5
diptheriae_00177	698964.CDPW8_0273	7.58e-306	833	COG1167@1|root,COG1167@2|Bacteria,2GKVK@201174|Actinobacteria,22K0M@1653|Corynebacteriaceae	201174|Actinobacteria	E	HTH domain and an aminotransferase domain (MocR family) and their eukaryotic orthologs	aspT	-	-	-	-	-	-	-	-	-	-	-	Aminotran_MocR
diptheriae_00196	698964.CDPW8_0291	3.54e-192	534	COG0697@1|root,COG0697@2|Bacteria,2GRXH@201174|Actinobacteria,22JW5@1653|Corynebacteriaceae	201174|Actinobacteria	E	Permeases of the drug metabolite transporter (DMT) superfamily	-	-	-	-	-	-	-	-	-	-	-	-	-
diptheriae_00444	698964.CDPW8_0512	1.11e-209	580	COG0329@1|root,COG0329@2|Bacteria,2GJDB@201174|Actinobacteria,22M8C@1653|Corynebacteriaceae	201174|Actinobacteria	E	Belongs to the DapA family	nanA	-	4.1.3.3,4.3.3.7	ko:K01639,ko:K01714	ko00261,ko00300,ko00520,ko01100,ko01110,ko01120,ko01130,ko01230,map00261,map00300,map00520,map01100,map01110,map01120,map01130,map01230	M00016,M00525,M00526,M00527	R01811,R10147	RC00159,RC00600,RC03062,RC03063	ko00000,ko00001,ko00002,ko01000	-	-	-	DHDPS
diptheriae_00845	698964.CDPW8_0910	2e-170	478	COG1113@1|root,33MXV@2|Bacteria,2IQTJ@201174|Actinobacteria,22NX0@1653|Corynebacteriaceae	201174|Actinobacteria	E	amino acid transport	-	-	-	-	-	-	-	-	-	-	-	-	-
diptheriae_00870	698964.CDPW8_0934	0	920	COG4166@1|root,COG4166@2|Bacteria,2I2MX@201174|Actinobacteria,22JQ8@1653|Corynebacteriaceae	201174|Actinobacteria	E	ABC transporter, substrate-binding protein, family 5	lpqW	-	-	ko:K02035	ko02024,map02024	M00239	-	-	ko00000,ko00001,ko00002,ko02000	3.A.1.5	-	-	SBP_bac_5
diptheriae_01259	698964.CDPW8_1317	7.11e-253	694	COG0006@1|root,COG0006@2|Bacteria,2GM7D@201174|Actinobacteria,22KUP@1653|Corynebacteriaceae	201174|Actinobacteria	E	Belongs to the peptidase M24B family	pepQ	GO:0003674,GO:0003824,GO:0004177,GO:0005488,GO:0005515,GO:0005575,GO:0005622,GO:0005623,GO:0005737,GO:0005829,GO:0006508,GO:0006807,GO:0008150,GO:0008152,GO:0008233,GO:0008235,GO:0008237,GO:0008238,GO:0016787,GO:0019538,GO:0030145,GO:0042802,GO:0043167,GO:0043169,GO:0043170,GO:0044238,GO:0044424,GO:0044444,GO:0044464,GO:0046872,GO:0046914,GO:0070011,GO:0071704,GO:0140096,GO:1901564	3.4.11.9,3.4.13.9	ko:K01262,ko:K01271	-	-	-	-	ko00000,ko01000,ko01002	-	-	-	Creatinase_N,Peptidase_M24
diptheriae_01493	698964.CDPW8_1544	8.56e-179	499	COG0134@1|root,COG0134@2|Bacteria,2GIVV@201174|Actinobacteria,22JQU@1653|Corynebacteriaceae	201174|Actinobacteria	E	Indole-3-glycerol phosphate synthase	trpC	GO:0000162,GO:0000287,GO:0003674,GO:0003824,GO:0004425,GO:0005488,GO:0005575,GO:0005618,GO:0005623,GO:0005886,GO:0006082,GO:0006520,GO:0006568,GO:0006576,GO:0006586,GO:0006725,GO:0006793,GO:0006796,GO:0006807,GO:0008150,GO:0008152,GO:0008652,GO:0009058,GO:0009072,GO:0009073,GO:0009308,GO:0009309,GO:0009987,GO:0016020,GO:0016053,GO:0016829,GO:0016830,GO:0016831,GO:0018130,GO:0019438,GO:0019637,GO:…	4.1.1.48	ko:K01609	ko00400,ko01100,ko01110,ko01130,ko01230,map00400,map01100,map01110,map01130,map01230	M00023	R03508	RC00944	ko00000,ko00001,ko00002,ko01000	-	-	-	IGPS
diptheriae_01607	698964.CDPW8_1673	3.21e-244	671	COG0079@1|root,COG0079@2|Bacteria,2I2ND@201174|Actinobacteria,22JJV@1653|Corynebacteriaceae	201174|Actinobacteria	E	Aminotransferase	cobC	GO:0008150,GO:0040007	2.6.1.9,4.1.1.81	ko:K00817,ko:K04720	ko00340,ko00350,ko00360,ko00400,ko00401,ko00860,ko00960,ko01100,ko01110,ko01130,ko01230,map00340,map00350,map00360,map00400,map00401,map00860,map00960,map01100,map01110,map01130,map01230	M00026	R00694,R00734,R03243,R06530	RC00006,RC00517,RC00888	ko00000,ko00001,ko00002,ko01000,ko01007	-	-	-	Aminotran_1_2,CbiG_C
diptheriae_01969	698964.CDPW8_2021	2.27e-218	603	COG0834@1|root,COG0834@2|Bacteria,2GJH8@201174|Actinobacteria,22KI6@1653|Corynebacteriaceae	201174|Actinobacteria	E	ABC-type amino acid transport signal transduction systems periplasmic component domain	glnH	-	-	ko:K02030	-	M00236	-	-	ko00000,ko00002,ko02000	3.A.1.3	-	-	SBP_bac_3
diptheriae_02048	698964.CDPW8_2067	3.42e-313	854	COG0786@1|root,COG0786@2|Bacteria,2I8VA@201174|Actinobacteria,22JM3@1653|Corynebacteriaceae	201174|Actinobacteria	E	glutamate symporter	gltT	-	-	ko:K03312	-	-	-	-	ko00000,ko02000	2.A.27	-	-	Glt_symporter
diptheriae_01971	698964.CDPW8_2023	2.77e-291	795	COG0282@1|root,COG0282@2|Bacteria,2GJAW@201174|Actinobacteria,22JXG@1653|Corynebacteriaceae	201174|Actinobacteria	F	Catalyzes the formation of acetyl phosphate from acetate and ATP. Can also catalyze the reverse reaction	ackA	GO:0005575,GO:0005622,GO:0005623,GO:0005737,GO:0044424,GO:0044464	2.7.2.1	ko:K00925	ko00430,ko00620,ko00640,ko00680,ko00720,ko01100,ko01120,ko01200,map00430,map00620,map00640,map00680,map00720,map01100,map01120,map01200	M00357,M00579	R00315,R01353	RC00002,RC00043	ko00000,ko00001,ko00002,ko01000	-	-	iNJ661.Rv0409	Acetate_kinase
diptheriae_01975	698964.CDPW8_2026	2.34e-172	483	COG0027@1|root,COG0027@2|Bacteria,2GMCS@201174|Actinobacteria,22JKI@1653|Corynebacteriaceae	201174|Actinobacteria	F	Involved in the de novo purine biosynthesis. Catalyzes the transfer of formate to 5-phospho-ribosyl-glycinamide (GAR), producing 5-phospho-ribosyl-N-formylglycinamide (FGAR). Formate is provided by PurU via hydrolysis of 10-formyl-tetrahydrofolate	purT	GO:0003674,GO:0003824,GO:0005575,GO:0005622,GO:0005623,GO:0005737,GO:0005829,GO:0006793,GO:0006796,GO:0008150,GO:0008152,GO:0008776,GO:0009987,GO:0016301,GO:0016310,GO:0016740,GO:0016772,GO:0016774,GO:0044237,GO:0044424,GO:0044444,GO:0044464	2.1.2.2	ko:K08289	ko00230,ko00670,ko01100,ko01110,ko01130,map00230,map00670,map01100,map01110,map01130	M00048	R04325,R04326	RC00026,RC00197,RC01128	ko00000,ko00001,ko00002,ko01000	-	-	iNJ661.Rv0389	ATP-grasp,Epimerase
diptheriae_00196						G
diptheriae_00738	698964.CDPW8_0804	0	1079	COG0166@1|root,COG0166@2|Bacteria,2GJG0@201174|Actinobacteria,22KYJ@1653|Corynebacteriaceae	201174|Actinobacteria	G	Belongs to the GPI family	pgi	GO:0003674,GO:0003824,GO:0004347,GO:0005575,GO:0005623,GO:0005886,GO:0005975,GO:0006082,GO:0006090,GO:0006091,GO:0006096,GO:0006139,GO:0006163,GO:0006164,GO:0006165,GO:0006725,GO:0006732,GO:0006733,GO:0006753,GO:0006754,GO:0006757,GO:0006793,GO:0006796,GO:0006807,GO:0008150,GO:0008152,GO:0009056,GO:0009058,GO:0009108,GO:0009117,GO:0009123,GO:0009124,GO:0009126,GO:0009127,GO:0009132,GO:0009135,GO:…	5.3.1.9	ko:K01810	ko00010,ko00030,ko00500,ko00520,ko01100,ko01110,ko01120,ko01130,ko01200,map00010,map00030,map00500,map00520,map01100,map01110,map01120,map01130,map01200	M00001,M00004,M00114	R02739,R02740,R03321	RC00376,RC00563	ko00000,ko00001,ko00002,ko01000,ko04147	-	-	-	PGI
diptheriae_02115	698964.CDPW8_2134	2.03e-253	697	COG1472@1|root,COG1472@2|Bacteria,2GM43@201174|Actinobacteria,22KN4@1653|Corynebacteriaceae	201174|Actinobacteria	G	Beta-glucosidase-related glycosidases	lpqI	-	3.2.1.52	ko:K01207	ko00520,ko00531,ko01100,ko01501,map00520,map00531,map01100,map01501	M00628	R00022,R05963,R07809,R07810,R10831	RC00049	ko00000,ko00001,ko00002,ko01000	-	-	-	Glyco_hydro_3
diptheriae_00728	698964.CDPW8_0794	1.29e-180	502	COG2243@1|root,COG2243@2|Bacteria,2GJFA@201174|Actinobacteria,22M3E@1653|Corynebacteriaceae	201174|Actinobacteria	H	Precorrin-6A synthase	cobF	-	2.1.1.152	ko:K02228	ko00860,ko01100,map00860,map01100	-	R05219	RC00003,RC00923,RC02890	ko00000,ko00001,ko01000	-	-	-	TP_methylase
diptheriae_00767	698964.CDPW8_0835	9.74e-294	803	COG0303@1|root,COG0303@2|Bacteria,2GJC3@201174|Actinobacteria,22KNC@1653|Corynebacteriaceae	201174|Actinobacteria	H	Molybdenum cofactor synthesis	moeA	GO:0003674,GO:0003824,GO:0005575,GO:0005622,GO:0005623,GO:0005737,GO:0005829,GO:0005886,GO:0006139,GO:0006163,GO:0006464,GO:0006725,GO:0006732,GO:0006753,GO:0006777,GO:0006793,GO:0006796,GO:0006807,GO:0008150,GO:0008152,GO:0009058,GO:0009108,GO:0009116,GO:0009117,GO:0009119,GO:0009141,GO:0009144,GO:0009150,GO:0009199,GO:0009205,GO:0009259,GO:0009987,GO:0016020,GO:0016740,GO:0016772,GO:0016779,GO:…	2.10.1.1,2.7.7.9	ko:K00963,ko:K03750	ko00040,ko00052,ko00500,ko00520,ko00790,ko01100,ko01130,map00040,map00052,map00500,map00520,map00790,map01100,map01130	M00129,M00361,M00362,M00549	R00289,R09735	RC00002,RC03462	ko00000,ko00001,ko00002,ko01000	-	-	-	MoCF_biosynth,MoeA_C,MoeA_N
diptheriae_01147	698964.CDPW8_1209	0	2429	COG1429@1|root,COG1429@2|Bacteria,2GK0U@201174|Actinobacteria,22KWA@1653|Corynebacteriaceae	201174|Actinobacteria	H	Cobalamin biosynthesis protein CobN and related Mg-chelatases	cobN	-	6.6.1.2	ko:K02230	ko00860,ko01100,map00860,map01100	-	R05227	RC02000	ko00000,ko00001,ko01000	-	-	iNJ661.Rv2062c	CobN-Mg_chel
diptheriae_01149	698964.CDPW8_1211	1.98e-149	421	COG2082@1|root,COG2082@2|Bacteria,2GK0B@201174|Actinobacteria,22KWS@1653|Corynebacteriaceae	201174|Actinobacteria	H	Precorrin-8X methylmutase	cobH	-	5.4.99.60,5.4.99.61	ko:K06042	ko00860,ko01100,map00860,map01100	-	R05177,R05814	RC01292,RC01980	ko00000,ko00001,ko01000	-	-	-	CbiC
diptheriae_01150	698964.CDPW8_1212	0	970	COG1010@1|root,COG2243@1|root,COG1010@2|Bacteria,COG2243@2|Bacteria,2GMIR@201174|Actinobacteria,22M7D@1653|Corynebacteriaceae	201174|Actinobacteria	H	Tetrapyrrole (Corrin/Porphyrin) Methylases	cobIJ	GO:0005575,GO:0005623,GO:0005886,GO:0016020,GO:0044464,GO:0071944	2.1.1.130,2.1.1.131	ko:K05934,ko:K13540	ko00860,ko01100,map00860,map01100	-	R03948,R05180,R05808,R05809	RC00003,RC01035,RC01293,RC01662,RC03471	ko00000,ko00001,ko01000	-	-	-	TP_methylase
diptheriae_01151	698964.CDPW8_1213	3.02e-171	478	COG2099@1|root,COG2099@2|Bacteria,2GMYZ@201174|Actinobacteria,22KZH@1653|Corynebacteriaceae	201174|Actinobacteria	H	reductase	cobK	-	1.3.1.106,1.3.1.54	ko:K05895	ko00860,ko01100,map00860,map01100	-	R05150,R05812	RC01280	ko00000,ko00001,ko01000	-	-	-	CbiJ
diptheriae_01153	698964.CDPW8_1215	4.78e-308	839	COG2241@1|root,COG2242@1|root,COG2241@2|Bacteria,COG2242@2|Bacteria,2GM8G@201174|Actinobacteria,22KFE@1653|Corynebacteriaceae	201174|Actinobacteria	H	Precorrin-6y C5,15-methyltransferase	cobL	GO:0005575,GO:0005618,GO:0005623,GO:0030312,GO:0044464,GO:0071944	2.1.1.132	ko:K00595	ko00860,ko01100,map00860,map01100	-	R05149	RC00003,RC01279	ko00000,ko00001,ko01000	-	-	iNJ661.Rv2072c	PCMT,TP_methylase
diptheriae_01431	698964.CDPW8_1478	0	893	COG1797@1|root,COG1797@2|Bacteria,2GJ3R@201174|Actinobacteria,22JN6@1653|Corynebacteriaceae	201174|Actinobacteria	H	Catalyzes the ATP-dependent amidation of the two carboxylate groups at positions a and c of hydrogenobyrinate, using either L-glutamine or ammonia as the nitrogen source	cobB	GO:0005575,GO:0005623,GO:0005886,GO:0016020,GO:0044464,GO:0071944	6.3.5.11,6.3.5.9	ko:K02224	ko00860,ko01100,ko01120,map00860,map01100,map01120	-	R05224,R05815	RC00010,RC01301	ko00000,ko00001,ko01000	-	-	-	Aminotran_1_2,CbiA,GATase_3
diptheriae_01433	698964.CDPW8_1480	1.37e-150	426	COG1240@1|root,COG1240@2|Bacteria,2I2N9@201174|Actinobacteria,22MGW@1653|Corynebacteriaceae	201174|Actinobacteria	H	Mg-chelatase subunit ChlD	chlI	-	6.6.1.1	ko:K03404,ko:K13580	ko00860,ko01100,ko01110,map00860,map01100,map01110	-	R03877	RC01012	ko00000,ko00001,ko01000	-	-	-	VWA_2
diptheriae_01434	698964.CDPW8_1481	2.21e-223	620	COG1239@1|root,COG1239@2|Bacteria,2GN3S@201174|Actinobacteria,22JIU@1653|Corynebacteriaceae	201174|Actinobacteria	H	Mg-chelatase subunit ChlI	chlI	-	6.6.1.1	ko:K03404,ko:K03405	ko00860,ko01100,ko01110,map00860,map01100,map01110	-	R03877	RC01012	ko00000,ko00001,ko01000	-	-	-	AAA_5,Mg_chelatase,VWA_2
diptheriae_01438	698964.CDPW8_1485	0	952	COG1492@1|root,COG1492@2|Bacteria,2GJ1W@201174|Actinobacteria,22KTN@1653|Corynebacteriaceae	201174|Actinobacteria	H	Catalyzes amidations at positions B, D, E, and G on adenosylcobyrinic A,C-diamide. NH(2) groups are provided by glutamine, and one molecule of ATP is hydrogenolyzed for each amidation	cobQ	-	6.3.5.10	ko:K02232	ko00860,ko01100,map00860,map01100	M00122	R05225	RC00010,RC01302	ko00000,ko00001,ko00002,ko01000	-	-	-	CbiA,GATase_3
diptheriae_01571	698964.CDPW8_1622	3.27e-129	367	COG2087@1|root,COG2087@2|Bacteria,2GM8Q@201174|Actinobacteria,22NBM@1653|Corynebacteriaceae	201174|Actinobacteria	H	Adenosylcobinamide kinase adenosylcobinamide-phosphate guanylyltransferase	cobU	-	2.7.1.156,2.7.7.62	ko:K02231	ko00860,ko01100,map00860,map01100	M00122	R05221,R05222,R06558	RC00002,RC00428	ko00000,ko00001,ko00002,ko01000	-	-	-	CobU,DBI_PRT
diptheriae_01572	698964.CDPW8_1623	2.78e-251	690	COG2038@1|root,COG2038@2|Bacteria,2GJ16@201174|Actinobacteria,22KGN@1653|Corynebacteriaceae	201174|Actinobacteria	H	the synthesis of alpha-ribazole-5'-phosphate from nicotinate mononucleotide (NAMN) and 5,6- dimethylbenzimidazole (DMB)	cobT	-	2.4.2.21	ko:K00768	ko00860,ko01100,map00860,map01100	M00122	R04148	RC00033,RC00063	ko00000,ko00001,ko00002,ko01000	-	-	iNJ661.Rv2207	CobU,DBI_PRT
diptheriae_01611	698964.CDPW8_1677	1.47e-211	585	COG1270@1|root,COG1270@2|Bacteria,2GMB8@201174|Actinobacteria,22KU8@1653|Corynebacteriaceae	201174|Actinobacteria	H	Converts cobyric acid to cobinamide by the addition of aminopropanol on the F carboxylic group	cobD	GO:0005575,GO:0005576,GO:0005623,GO:0005886,GO:0016020,GO:0044464,GO:0071944	6.3.1.10	ko:K02227	ko00860,ko01100,map00860,map01100	M00122	R06529,R07302	RC00090,RC00096	ko00000,ko00001,ko00002,ko01000	-	-	-	CobD_Cbib
diptheriae_00945	698964.CDPW8_1012	0	1164	COG0318@1|root,COG0318@2|Bacteria,2GIUC@201174|Actinobacteria,22JI3@1653|Corynebacteriaceae	201174|Actinobacteria	I	Acyl-CoA synthetases (AMP-forming) AMP-acid ligases II	fadD4	-	-	ko:K00666	-	-	-	-	ko00000,ko01000,ko01004	-	-	-	AMP-binding,AMP-binding_C
diptheriae_01436	698964.CDPW8_1483	5.86e-257	702	COG2267@1|root,COG2267@2|Bacteria,2GIVB@201174|Actinobacteria,22JQY@1653|Corynebacteriaceae	201174|Actinobacteria	I	Lysophospholipase	-	-	-	-	-	-	-	-	-	-	-	-	Hydrolase_4
diptheriae_01965	698964.CDPW8_2016	0	954	COG1502@1|root,COG1502@2|Bacteria,2GM0P@201174|Actinobacteria,22KK9@1653|Corynebacteriaceae	201174|Actinobacteria	I	Catalyzes the reversible phosphatidyl group transfer from one phosphatidylglycerol molecule to another to form cardiolipin (CL) (diphosphatidylglycerol) and glycerol	cls	-	-	ko:K06131	ko00564,ko01100,map00564,map01100	-	R07390	RC00017	ko00000,ko00001,ko01000	-	-	-	PLDc_2,PLDc_N
diptheriae_02175	698964.CDPW8_2203	0	1093	COG0204@1|root,COG0204@2|Bacteria,2GKM6@201174|Actinobacteria,22KYP@1653|Corynebacteriaceae	201174|Actinobacteria	I	Acyltransferase	plsC	-	2.3.1.51	ko:K00655	ko00561,ko00564,ko01100,ko01110,map00561,map00564,map01100,map01110	M00089	R02241,R09381	RC00004,RC00037,RC00039	ko00000,ko00001,ko00002,ko01000,ko01004	-	-	-	Acyltransferase
diptheriae_02189	698964.CDPW8_2217	0	1110	COG1835@1|root,COG1835@2|Bacteria,2GKI5@201174|Actinobacteria,22JW6@1653|Corynebacteriaceae	201174|Actinobacteria	I	acyltransferases	-	-	-	-	-	-	-	-	-	-	-	-	Acyl_transf_3
diptheriae_01178	698964.CDPW8_1240	3.46e-304	828	COG0215@1|root,COG0215@2|Bacteria,2GJZR@201174|Actinobacteria,22K8K@1653|Corynebacteriaceae	201174|Actinobacteria	J	Catalyzes the ATP-dependent condensation of GlcN-Ins and L-cysteine to form L-Cys-GlcN-Ins	mshC	GO:0000166,GO:0003674,GO:0003824,GO:0004812,GO:0004817,GO:0005488,GO:0005524,GO:0005575,GO:0005622,GO:0005623,GO:0005737,GO:0005829,GO:0005886,GO:0006082,GO:0006139,GO:0006399,GO:0006412,GO:0006418,GO:0006423,GO:0006518,GO:0006520,GO:0006725,GO:0006790,GO:0006807,GO:0008144,GO:0008150,GO:0008152,GO:0009058,GO:0009059,GO:0009987,GO:0010125,GO:0010126,GO:0010467,GO:0016020,GO:0016070,GO:0016137,GO:…	6.1.1.16,6.3.1.13	ko:K01883,ko:K15526	ko00970,map00970	M00359,M00360	R03650	RC00055,RC00523	ko00000,ko00001,ko00002,ko01000,ko01007,ko03016	-	-	iNJ661.Rv2130c	tRNA-synt_1e
diptheriae_01476	698964.CDPW8_1523	1.32e-168	472	COG0571@1|root,COG0571@2|Bacteria,2GKER@201174|Actinobacteria,22KRB@1653|Corynebacteriaceae	201174|Actinobacteria	J	Digests double-stranded RNA. Involved in the processing of primary rRNA transcript to yield the immediate precursors to the large and small rRNAs (23S and 16S). Processes some mRNAs, and tRNAs when they are encoded in the rRNA operon. Processes pre- crRNA and tracrRNA of type II CRISPR loci if present in the organism	rnc	GO:0003674,GO:0003676,GO:0003723,GO:0003725,GO:0003824,GO:0004518,GO:0004519,GO:0004521,GO:0004525,GO:0004540,GO:0005488,GO:0006139,GO:0006396,GO:0006725,GO:0006807,GO:0008150,GO:0008152,GO:0009987,GO:0010467,GO:0016070,GO:0016787,GO:0016788,GO:0016891,GO:0016893,GO:0032296,GO:0034641,GO:0040007,GO:0043170,GO:0044237,GO:0044238,GO:0046483,GO:0071704,GO:0090304,GO:0090305,GO:0090501,GO:0090502,GO:…	3.1.26.3	ko:K03685	ko03008,ko05205,map03008,map05205	-	-	-	ko00000,ko00001,ko01000,ko03009,ko03019,ko03036	-	-	-	Ribonucleas_3_3,dsrm
diptheriae_02088	698964.CDPW8_2108	0	2048	COG1190@1|root,COG2898@1|root,COG1190@2|Bacteria,COG2898@2|Bacteria,2GKE0@201174|Actinobacteria,22KRW@1653|Corynebacteriaceae	201174|Actinobacteria	J	Lysyl-tRNA synthetase	lysX	-	6.1.1.6	ko:K04567	ko00970,map00970	M00359,M00360	R03658	RC00055,RC00523	ko00000,ko00001,ko00002,ko01000,ko01007,ko03016	-	-	-	DUF2156,tRNA-synt_2,tRNA-synt_2_TM,tRNA_anti-codon
diptheriae_00047	698964.CDPW8_0039	0	1271	COG0515@1|root,COG2815@1|root,COG0515@2|Bacteria,COG2815@2|Bacteria,2GJ1J@201174|Actinobacteria,22JIY@1653|Corynebacteriaceae	201174|Actinobacteria	K	serine threonine protein kinase	pknB	GO:0000270,GO:0003674,GO:0003824,GO:0004672,GO:0004674,GO:0005488,GO:0005515,GO:0005575,GO:0005618,GO:0005623,GO:0006022,GO:0006023,GO:0006024,GO:0006464,GO:0006468,GO:0006793,GO:0006796,GO:0006807,GO:0008047,GO:0008150,GO:0008152,GO:0008360,GO:0009058,GO:0009059,GO:0009252,GO:0009273,GO:0009605,GO:0009607,GO:0009889,GO:0009890,GO:0009892,GO:0009987,GO:0010565,GO:0010698,GO:0016301,GO:0016310,GO:…	2.7.11.1	ko:K08884,ko:K12132	-	-	-	-	ko00000,ko01000,ko01001	-	-	-	PASTA,Pkinase
diptheriae_00048	698964.CDPW8_0040	4.11e-313	859	COG0515@1|root,COG0515@2|Bacteria,2GMPZ@201174|Actinobacteria,22K42@1653|Corynebacteriaceae	201174|Actinobacteria	K	serine threonine protein kinase	pknA	GO:0003674,GO:0003824,GO:0004672,GO:0004674,GO:0005575,GO:0005576,GO:0005622,GO:0005623,GO:0005737,GO:0005829,GO:0005886,GO:0006464,GO:0006468,GO:0006793,GO:0006796,GO:0006807,GO:0008150,GO:0008152,GO:0008360,GO:0009889,GO:0009890,GO:0009892,GO:0009987,GO:0010565,GO:0016020,GO:0016301,GO:0016310,GO:0016740,GO:0016772,GO:0016773,GO:0019216,GO:0019217,GO:0019222,GO:0019538,GO:0022603,GO:0022604,GO:…	2.7.11.1	ko:K08884,ko:K12132	-	-	-	-	ko00000,ko01000,ko01001	-	-	-	Pkinase
diptheriae_00177						K
diptheriae_00527	698964.CDPW8_0597	6.27e-270	739	COG1983@1|root,COG1983@2|Bacteria,2GIVS@201174|Actinobacteria,22MK8@1653|Corynebacteriaceae	201174|Actinobacteria	K	stress-responsive transcriptional regulator	pspC	-	-	-	-	-	-	-	-	-	-	-	DUF2154,PspC
diptheriae_00703	698964.CDPW8_0771	3.67e-89	261	COG1278@1|root,COG1278@2|Bacteria,2IKXN@201174|Actinobacteria,22N96@1653|Corynebacteriaceae	201174|Actinobacteria	K	Cold shock proteins	cspB	-	-	ko:K03704	-	-	-	-	ko00000,ko03000	-	-	-	CSD
diptheriae_00803	698964.CDPW8_0872	2.76e-196	546	COG0583@1|root,COG0583@2|Bacteria,2GMES@201174|Actinobacteria,22MM2@1653|Corynebacteriaceae	201174|Actinobacteria	K	LysR substrate binding domain	-	-	-	-	-	-	-	-	-	-	-	-	HTH_1,LysR_substrate
diptheriae_00809	698964.CDPW8_0877	3.7e-149	420	COG1309@1|root,COG1309@2|Bacteria,2GMBW@201174|Actinobacteria,22KZU@1653|Corynebacteriaceae	201174|Actinobacteria	K	Transcriptional regulator	icaR	-	-	-	-	-	-	-	-	-	-	-	TetR_N
diptheriae_01544	698964.CDPW8_1595	5e-96	280	COG2001@1|root,COG2001@2|Bacteria,2IHUB@201174|Actinobacteria,22MXR@1653|Corynebacteriaceae	201174|Actinobacteria	K	Belongs to the MraZ family	mraZ	GO:0000976,GO:0001067,GO:0003674,GO:0003676,GO:0003677,GO:0003690,GO:0003700,GO:0005488,GO:0006355,GO:0008150,GO:0009889,GO:0009890,GO:0009892,GO:0010468,GO:0010556,GO:0010558,GO:0010605,GO:0010629,GO:0019219,GO:0019222,GO:0031323,GO:0031324,GO:0031326,GO:0031327,GO:0031333,GO:0040007,GO:0043254,GO:0043565,GO:0044087,GO:0044212,GO:0045892,GO:0045934,GO:0048519,GO:0048523,GO:0050789,GO:0050794,GO:…	-	ko:K03925	-	-	-	-	ko00000	-	-	-	MraZ
diptheriae_01874	698964.CDPW8_1906	1.82e-164	460	COG0745@1|root,COG0745@2|Bacteria,2GIZB@201174|Actinobacteria,22K1X@1653|Corynebacteriaceae	201174|Actinobacteria	K	Response regulators consisting of a CheY-like receiver domain and a winged-helix DNA-binding domain	phoP	-	-	ko:K02483	-	-	-	-	ko00000,ko02022	-	-	-	Response_reg,Trans_reg_C
diptheriae_01970	698964.CDPW8_2022	0	1411	COG0515@1|root,COG0515@2|Bacteria,2GJ24@201174|Actinobacteria,22JS5@1653|Corynebacteriaceae	201174|Actinobacteria	K	serine threonine protein kinase	pknG	GO:0001898,GO:0001899,GO:0002682,GO:0002684,GO:0003674,GO:0003824,GO:0004672,GO:0004674,GO:0005488,GO:0005515,GO:0005575,GO:0005622,GO:0005623,GO:0005737,GO:0005829,GO:0005886,GO:0006082,GO:0006464,GO:0006468,GO:0006520,GO:0006536,GO:0006538,GO:0006541,GO:0006543,GO:0006793,GO:0006796,GO:0006807,GO:0008150,GO:0008152,GO:0009056,GO:0009063,GO:0009064,GO:0009065,GO:0009405,GO:0009605,GO:0009607,GO:…	2.7.11.1	ko:K14949	ko05152,map05152	-	-	-	ko00000,ko00001,ko01000,ko01001	-	-	-	Pkinase,PknG_TPR,PknG_rubred
diptheriae_02057	698964.CDPW8_2078	8.92e-87	255	COG0789@1|root,COG0789@2|Bacteria,2IQJ4@201174|Actinobacteria,22NF5@1653|Corynebacteriaceae	201174|Actinobacteria	K	transcriptional	hspR	GO:0006355,GO:0008150,GO:0009889,GO:0009890,GO:0009892,GO:0010468,GO:0010556,GO:0010558,GO:0010605,GO:0010629,GO:0019219,GO:0019222,GO:0031323,GO:0031324,GO:0031326,GO:0031327,GO:0045892,GO:0045934,GO:0048519,GO:0048523,GO:0050789,GO:0050794,GO:0051171,GO:0051172,GO:0051252,GO:0051253,GO:0060255,GO:0065007,GO:0080090,GO:1902679,GO:1903506,GO:1903507,GO:2000112,GO:2000113,GO:2001141	-	ko:K13640	-	-	-	-	ko00000,ko03000	-	-	-	MerR_1
diptheriae_02204	698964.CDPW8_2231	1.32e-136	388	COG2197@1|root,COG2197@2|Bacteria,2GJRY@201174|Actinobacteria,22JKG@1653|Corynebacteriaceae	201174|Actinobacteria	K	Response regulator containing a CheY-like receiver domain and an HTH DNA-binding domain	hrrA2	-	-	-	-	-	-	-	-	-	-	-	GerE,Response_reg
diptheriae_00047						L
diptheriae_00048						L
diptheriae_01970						L
diptheriae_00125	698964.CDPW8_0121	0	2146	COG1807@1|root,COG1807@2|Bacteria,2GKH9@201174|Actinobacteria,22JU6@1653|Corynebacteriaceae	201174|Actinobacteria	M	Mycobacterial cell wall arabinan synthesis protein	embC	-	-	ko:K11387	-	-	-	-	ko00000,ko01000,ko01003	-	-	-	Arabino_trans_C,Arabinose_trans
diptheriae_00444						M
diptheriae_00815	698964.CDPW8_0883	2.6e-184	512	COG2951@1|root,COG2951@2|Bacteria,2GX49@201174|Actinobacteria,22JUW@1653|Corynebacteriaceae	201174|Actinobacteria	M	Membrane-bound lytic murein transglycosylase B	lpqU	-	-	-	-	-	-	-	-	-	-	-	SLT_2
diptheriae_01145	698964.CDPW8_1207	0	966	COG0815@1|root,COG0815@2|Bacteria,2GJ9F@201174|Actinobacteria,22K3G@1653|Corynebacteriaceae	201174|Actinobacteria	M	Transfers the fatty acyl group on membrane lipoproteins	lnt	GO:0000030,GO:0003674,GO:0003824,GO:0004582,GO:0005575,GO:0005618,GO:0005622,GO:0005623,GO:0005737,GO:0005829,GO:0005886,GO:0006629,GO:0006643,GO:0006664,GO:0008150,GO:0008152,GO:0008610,GO:0009058,GO:0009247,GO:0009605,GO:0009607,GO:0009987,GO:0016020,GO:0016740,GO:0016757,GO:0016758,GO:0030312,GO:0035821,GO:0043207,GO:0044003,GO:0044237,GO:0044238,GO:0044249,GO:0044255,GO:0044403,GO:0044419,GO:…	-	ko:K03820	-	-	-	-	ko00000,ko01000	-	GT2	iNJ661.Rv2051c	CN_hydrolase
diptheriae_01319	698964.CDPW8_1375	2.5e-230	633	COG1560@1|root,COG1560@2|Bacteria,2GM7B@201174|Actinobacteria,22JIJ@1653|Corynebacteriaceae	201174|Actinobacteria	M	Lauroyl myristoyl acyltransferase	htrB	GO:0003674,GO:0003824,GO:0005575,GO:0006629,GO:0006643,GO:0006664,GO:0008150,GO:0008152,GO:0008610,GO:0009058,GO:0009247,GO:0009987,GO:0016020,GO:0016740,GO:0016746,GO:0040007,GO:0044237,GO:0044238,GO:0044249,GO:0044255,GO:0046467,GO:0071704,GO:1901135,GO:1901137,GO:1901576,GO:1903509	2.3.1.265	ko:K22311	-	-	-	-	ko00000,ko01000	-	-	-	Lip_A_acyltrans
diptheriae_01583	698964.CDPW8_1649	5.1e-207	572	COG5479@1|root,COG5479@2|Bacteria,2GS3Z@201174|Actinobacteria,22N9Y@1653|Corynebacteriaceae	201174|Actinobacteria	M	peptidoglycan receptor activity	-	-	-	-	-	-	-	-	-	-	-	-	-
diptheriae_01935	698964.CDPW8_1968	5.69e-286	783	COG2027@1|root,COG2027@2|Bacteria,2GJPH@201174|Actinobacteria,22KD7@1653|Corynebacteriaceae	201174|Actinobacteria	M	D-alanyl-D-alanine carboxypeptidase	dacB	-	3.4.16.4	ko:K07259	ko00550,map00550	-	-	-	ko00000,ko00001,ko01000,ko01002,ko01011	-	-	-	Peptidase_S13
diptheriae_02141	698964.CDPW8_2157	0	1310	COG0627@1|root,COG5479@1|root,COG0627@2|Bacteria,COG5479@2|Bacteria,2H37X@201174|Actinobacteria,22JSK@1653|Corynebacteriaceae	201174|Actinobacteria	M	Trehalose corynomycolyl transferase	csp1	-	-	-	-	-	-	-	-	-	-	-	Esterase,LGFP
diptheriae_02144	698964.CDPW8_2160	0	1109	COG1807@1|root,COG1807@2|Bacteria,2GNPY@201174|Actinobacteria,22K2C@1653|Corynebacteriaceae	201174|Actinobacteria	M	capsule polysaccharide biosynthetic process	aftB	GO:0008150,GO:0040007	-	ko:K13687	-	-	-	-	ko00000,ko01000,ko01003	-	GT89	-	-
diptheriae_00760	698964.CDPW8_0828	1.32e-290	795	COG0265@1|root,COG0265@2|Bacteria,2GJ96@201174|Actinobacteria,22KT0@1653|Corynebacteriaceae	201174|Actinobacteria	O	Trypsin-like serine proteases typically periplasmic contain C-terminal PDZ domain	pepD	-	-	ko:K08372	ko02020,map02020	-	-	-	ko00000,ko00001,ko01000,ko01002	-	-	-	PDZ_2,Trypsin_2
diptheriae_00772	698964.CDPW8_0840	0	976	COG4346@1|root,COG4346@2|Bacteria,2GITT@201174|Actinobacteria,22JK5@1653|Corynebacteriaceae	201174|Actinobacteria	O	Dolichyl-phosphate-mannose--protein	pmt	GO:0000030,GO:0003674,GO:0003824,GO:0006464,GO:0006486,GO:0006493,GO:0006807,GO:0008150,GO:0008152,GO:0009058,GO:0009059,GO:0009100,GO:0009101,GO:0009987,GO:0016740,GO:0016757,GO:0016758,GO:0019538,GO:0034645,GO:0035268,GO:0035269,GO:0036211,GO:0040007,GO:0043170,GO:0043412,GO:0043413,GO:0044237,GO:0044238,GO:0044249,GO:0044260,GO:0044267,GO:0070085,GO:0071704,GO:0097502,GO:1901135,GO:1901137,GO:…	2.4.1.109	ko:K00728	ko00514,ko00515,ko01100,map00514,map00515,map01100	-	R04072,R07620,R11399	RC00005,RC00059,RC00397	ko00000,ko00001,ko01000,ko01003	-	GT39	-	PMT,PMT_2,PMT_4TMC
diptheriae_01842						O
diptheriae_02058	698964.CDPW8_2079	2.39e-244	675	COG0484@1|root,COG0484@2|Bacteria,2GJKK@201174|Actinobacteria,22KGS@1653|Corynebacteriaceae	201174|Actinobacteria	O	ATP binding to DnaK triggers the release of the substrate protein, thus completing the reaction cycle. Several rounds of ATP-dependent interactions between DnaJ, DnaK and GrpE are required for fully efficient folding. Also involved, together with DnaK and GrpE, in the DNA replication of plasmids through activation of initiation proteins	dnaJ	GO:0005575,GO:0005618,GO:0005623,GO:0005886,GO:0008150,GO:0010468,GO:0016020,GO:0019222,GO:0030312,GO:0040007,GO:0043388,GO:0044093,GO:0044464,GO:0050789,GO:0051098,GO:0051099,GO:0051101,GO:0060255,GO:0065007,GO:0065009,GO:0071944,GO:2000677,GO:2000679	-	ko:K03686,ko:K05516	-	-	-	-	ko00000,ko03029,ko03036,ko03110	-	-	-	DnaJ,DnaJ_C,DnaJ_CXXCXGXG
diptheriae_00804	698964.CDPW8_0873	2.56e-248	682	COG1275@1|root,COG1275@2|Bacteria,2GKPA@201174|Actinobacteria,22KDK@1653|Corynebacteriaceae	201174|Actinobacteria	P	Tellurite resistance protein and related permeases	tehA	-	-	-	-	-	-	-	-	-	-	-	SLAC1
diptheriae_00899	698964.CDPW8_0963	1.05e-246	684	COG2239@1|root,COG2239@2|Bacteria,2GMMK@201174|Actinobacteria,22KQF@1653|Corynebacteriaceae	201174|Actinobacteria	P	Acts as a magnesium transporter	mgtE	-	-	-	-	-	-	-	-	-	-	-	CBS,MgtE_N,PRC
diptheriae_01007	698964.CDPW8_1077	3.79e-191	534	COG1230@1|root,COG1230@2|Bacteria,2GMRZ@201174|Actinobacteria,22K2T@1653|Corynebacteriaceae	201174|Actinobacteria	P	Co Zn Cd efflux system component	czcD	-	-	ko:K16264	-	-	-	-	ko00000,ko02000	2.A.4.1	-	-	Cation_efflux,ZT_dimer
diptheriae_01845	698964.CDPW8_1875	3.97e-175	488	COG0704@1|root,COG0704@2|Bacteria,2GKAD@201174|Actinobacteria,22K9G@1653|Corynebacteriaceae	201174|Actinobacteria	P	Plays a role in the regulation of phosphate uptake	phoU	-	-	ko:K02039	-	-	-	-	ko00000	-	-	-	PhoU
diptheriae_01868	698964.CDPW8_1900	2.82e-140	397	COG0569@1|root,COG0569@2|Bacteria,2IA09@201174|Actinobacteria,22KHQ@1653|Corynebacteriaceae	201174|Actinobacteria	P	K transport systems, NAD-binding component	trkA	-	-	ko:K03499	-	-	-	-	ko00000,ko02000	2.A.38.1,2.A.38.4	-	-	TrkA_C,TrkA_N
diptheriae_01869	698964.CDPW8_1901	2e-300	822	COG0168@1|root,COG0168@2|Bacteria,2GKKS@201174|Actinobacteria,22KAV@1653|Corynebacteriaceae	201174|Actinobacteria	P	Potassium uptake protein TrkH family	trkH	-	-	ko:K03498	-	-	-	-	ko00000,ko02000	2.A.38.1,2.A.38.4	-	-	TrkH
diptheriae_00945						Q
diptheriae_01130	698964.CDPW8_1192	1.07e-104	303	COG2050@1|root,COG2050@2|Bacteria,2IMN9@201174|Actinobacteria,22NU6@1653|Corynebacteriaceae	201174|Actinobacteria	Q	protein possibly involved in aromatic compounds catabolism	-	-	-	-	-	-	-	-	-	-	-	-	4HBT
diptheriae_01802	698964.CDPW8_1856	0	1550	COG3127@1|root,COG3127@2|Bacteria,2H37M@201174|Actinobacteria,22K1N@1653|Corynebacteriaceae	201174|Actinobacteria	Q	ABC-type antimicrobial peptide transport system, permease component	-	-	-	ko:K02004	-	M00258	-	-	ko00000,ko00002,ko02000	3.A.1	-	-	FtsX,MacB_PCD
diptheriae_00087	698964.CDPW8_0085	3.54e-183	509	COG1075@1|root,COG1075@2|Bacteria,2GM7V@201174|Actinobacteria,22K9M@1653|Corynebacteriaceae	201174|Actinobacteria	S	acetyltransferases and hydrolases with the alpha beta hydrolase fold	lip	-	3.1.1.3	ko:K01046	ko00561,ko01100,map00561,map01100	M00098	R02250,R02687	RC00020,RC00037,RC00041,RC00094	ko00000,ko00001,ko00002,ko01000	-	-	-	Abhydrolase_1,Hydrolase_4,Lipase_2
diptheriae_00485	698964.CDPW8_0552	1.11e-96	281	2DJFP@1|root,305ZD@2|Bacteria,2HNII@201174|Actinobacteria,22NIE@1653|Corynebacteriaceae	201174|Actinobacteria	S	Putative transmembrane protein (PGPGW)	-	-	-	-	-	-	-	-	-	-	-	-	PGPGW
diptheriae_00534	698964.CDPW8_0604	6.86e-163	456	COG5401@1|root,COG5401@2|Bacteria,2IRST@201174|Actinobacteria,22N6Z@1653|Corynebacteriaceae	201174|Actinobacteria	S	PFAM Sporulation and spore germination	-	-	-	-	-	-	-	-	-	-	-	-	-
diptheriae_00591	698964.CDPW8_0657	3.08e-52	164	2DSSU@1|root,33HAR@2|Bacteria,2GWP2@201174|Actinobacteria,22P82@1653|Corynebacteriaceae	201174|Actinobacteria	S	Acyl-CoA carboxylase epsilon subunit	-	-	-	-	-	-	-	-	-	-	-	-	ACC_epsilon
diptheriae_00630	698964.CDPW8_0698	0	1132	COG5401@1|root,COG5401@2|Bacteria,2GJ5Y@201174|Actinobacteria,22JTJ@1653|Corynebacteriaceae	201174|Actinobacteria	S	Lipoprotein LpqB	lpqB	GO:0005575,GO:0005576,GO:0005618,GO:0005623,GO:0005886,GO:0008150,GO:0016020,GO:0030312,GO:0040007,GO:0044464,GO:0071944	-	-	-	-	-	-	-	-	-	-	Germane,Gmad1
diptheriae_00647	698964.CDPW8_0717	2.7e-295	806	COG1520@1|root,COG1520@2|Bacteria,2GJM4@201174|Actinobacteria,22RI3@1653|Corynebacteriaceae	201174|Actinobacteria	S	Part of the outer membrane protein assembly complex, which is involved in assembly and insertion of beta-barrel proteins into the outer membrane	-	-	-	-	-	-	-	-	-	-	-	-	PQQ_2
diptheriae_00659	698964.CDPW8_0729	2.83e-289	795	COG5282@1|root,COG5282@2|Bacteria,2GJ9K@201174|Actinobacteria,22JTD@1653|Corynebacteriaceae	201174|Actinobacteria	S	hydrolase	-	-	-	-	-	-	-	-	-	-	-	-	Zincin_2
diptheriae_00663	698964.CDPW8_0733	0	1917	COG1615@1|root,COG1615@2|Bacteria,2GMP3@201174|Actinobacteria,22K31@1653|Corynebacteriaceae	201174|Actinobacteria	S	UPF0182 protein	-	GO:0005575,GO:0005576,GO:0005618,GO:0005623,GO:0005886,GO:0005887,GO:0016020,GO:0016021,GO:0030312,GO:0031224,GO:0031226,GO:0044425,GO:0044459,GO:0044464,GO:0071944	-	ko:K09118	-	-	-	-	ko00000	-	-	-	UPF0182
diptheriae_00710	698964.CDPW8_0778	2.41e-210	586	28PUQ@1|root,2ZCFK@2|Bacteria,2GNQM@201174|Actinobacteria,22KAJ@1653|Corynebacteriaceae	201174|Actinobacteria	S	Protein of unknown function (DUF3071)	-	GO:0008150,GO:0040007	-	-	-	-	-	-	-	-	-	-	DUF3071
diptheriae_00871	698964.CDPW8_0935	5.14e-213	588	COG2120@1|root,COG2120@2|Bacteria,2GKUM@201174|Actinobacteria,22KMU@1653|Corynebacteriaceae	201174|Actinobacteria	S	Catalyzes the deacetylation of 1D-myo-inositol 2- acetamido-2-deoxy-alpha-D-glucopyranoside (GlcNAc-Ins) in the mycothiol biosynthesis pathway	mshB	GO:0003674,GO:0003824,GO:0005488,GO:0005575,GO:0005623,GO:0005886,GO:0006790,GO:0008150,GO:0008152,GO:0008270,GO:0009058,GO:0009987,GO:0010125,GO:0010126,GO:0016020,GO:0016137,GO:0016138,GO:0016787,GO:0016810,GO:0016811,GO:0043167,GO:0043169,GO:0044237,GO:0044249,GO:0044272,GO:0044464,GO:0046872,GO:0046914,GO:0051186,GO:0051188,GO:0071704,GO:0071944,GO:1901135,GO:1901137,GO:1901576,GO:1901657,GO:…	3.5.1.103	ko:K15525	-	-	-	-	ko00000,ko01000	-	-	-	PIG-L
diptheriae_00997	698964.CDPW8_1067	4.12e-157	441	COG1279@1|root,COG1279@2|Bacteria,2IHQ2@201174|Actinobacteria,22JT3@1653|Corynebacteriaceae	201174|Actinobacteria	S	Lysine exporter protein	lysE	GO:0005575,GO:0005623,GO:0005886,GO:0016020,GO:0044464,GO:0071944	-	ko:K06895	-	-	-	-	ko00000,ko02000	2.A.75.1	-	-	LysE
diptheriae_01097	698964.CDPW8_1162	3.85e-282	771	COG4825@1|root,COG4825@2|Bacteria,2GPAA@201174|Actinobacteria,22K3C@1653|Corynebacteriaceae	201174|Actinobacteria	S	membrane-anchored protein conserved in bacteria	-	-	-	-	-	-	-	-	-	-	-	-	TPPK_C
diptheriae_01115	698964.CDPW8_1179	1.21e-282	773	COG0627@1|root,COG0627@2|Bacteria,2GP6Q@201174|Actinobacteria,22KRM@1653|Corynebacteriaceae	201174|Actinobacteria	S	esterase	-	-	-	-	-	-	-	-	-	-	-	-	Esterase
diptheriae_01180	698964.CDPW8_1242	6.49e-231	637	COG3391@1|root,COG3391@2|Bacteria,2GMR0@201174|Actinobacteria,22M3Q@1653|Corynebacteriaceae	201174|Actinobacteria	S	amine dehydrogenase activity	lppL	-	-	-	-	-	-	-	-	-	-	-	-
diptheriae_01215	698964.CDPW8_1275	0	1065	2DBIT@1|root,2Z9GU@2|Bacteria,2GN03@201174|Actinobacteria,22KCV@1653|Corynebacteriaceae	201174|Actinobacteria	S	Carotene biosynthesis associated membrane protein	mptB	-	-	ko:K14337,ko:K14339	-	-	-	-	ko00000,ko01000,ko01003	-	-	-	GT87
diptheriae_01230	698964.CDPW8_1290	3.02e-227	626	COG0391@1|root,COG0391@2|Bacteria,2GJBW@201174|Actinobacteria,22JIQ@1653|Corynebacteriaceae	201174|Actinobacteria	S	Required for morphogenesis under gluconeogenic growth conditions	-	-	-	-	-	-	-	-	-	-	-	-	UPF0052
diptheriae_01270	698964.CDPW8_1327	5.55e-302	825	COG2334@1|root,COG2334@2|Bacteria,2HA2Y@201174|Actinobacteria,22JYD@1653|Corynebacteriaceae	201174|Actinobacteria	S	A protein kinase that phosphorylates Ser and Thr residues. Probably acts to suppress the effects of stress linked to accumulation of reactive oxygen species. Probably involved in the extracytoplasmic stress response	-	-	-	-	-	-	-	-	-	-	-	-	APH
diptheriae_01275	698964.CDPW8_1332	0	980	COG1511@1|root,COG1511@2|Bacteria,2GKEM@201174|Actinobacteria,22JK1@1653|Corynebacteriaceae	201174|Actinobacteria	S	YhgE Pip domain protein	-	-	-	ko:K01421	-	-	-	-	ko00000	-	-	-	ABC2_membrane_3,DUF3533
diptheriae_01393	698964.CDPW8_1443	4.98e-114	329	COG1268@1|root,COG1268@2|Bacteria,2GJ53@201174|Actinobacteria,22N5B@1653|Corynebacteriaceae	201174|Actinobacteria	S	BioY family	bioY	-	-	ko:K03523	ko02010,map02010	M00581,M00582	-	-	ko00000,ko00001,ko00002,ko02000	2.A.88.1,2.A.88.2	-	-	BioY
diptheriae_01457	698964.CDPW8_1504	1.44e-66	202	2AFXT@1|root,3161G@2|Bacteria,2IKPZ@201174|Actinobacteria,22NFS@1653|Corynebacteriaceae	201174|Actinobacteria	S	Protein of unknown function (DUF2469)	-	GO:0005575,GO:0005623,GO:0005886,GO:0016020,GO:0044464,GO:0071944	-	-	-	-	-	-	-	-	-	-	DUF2469
diptheriae_01546	698964.CDPW8_1598	2.38e-81	241	2ATWZ@1|root,31JGA@2|Bacteria,2HNNZ@201174|Actinobacteria,22NU2@1653|Corynebacteriaceae	201174|Actinobacteria	S	Protein of unknown function (DUF3040)	-	-	-	-	-	-	-	-	-	-	-	-	DUF3040
diptheriae_01551	698964.CDPW8_1603	0	961	2DBIT@1|root,2Z9GU@2|Bacteria,2GN9J@201174|Actinobacteria,22JXD@1653|Corynebacteriaceae	201174|Actinobacteria	S	Carotene biosynthesis associated membrane protein	mptA	GO:0000030,GO:0003674,GO:0003824,GO:0006629,GO:0006643,GO:0006664,GO:0008150,GO:0008152,GO:0008610,GO:0009058,GO:0009247,GO:0009987,GO:0016740,GO:0016757,GO:0016758,GO:0040007,GO:0044237,GO:0044238,GO:0044249,GO:0044255,GO:0046467,GO:0070085,GO:0071704,GO:0097502,GO:1901135,GO:1901137,GO:1901576,GO:1903509	-	ko:K14337,ko:K14339	-	-	-	-	ko00000,ko01000,ko01003	-	-	-	GT87
diptheriae_01771	698964.CDPW8_1828	8.7e-123	350	2E4AX@1|root,32Z6K@2|Bacteria,2GKDQ@201174|Actinobacteria,22N05@1653|Corynebacteriaceae	201174|Actinobacteria	S	Domain of unknown function (DUF2017)	-	-	-	-	-	-	-	-	-	-	-	-	DUF2017
diptheriae_01772	698964.CDPW8_1829	8.86e-78	231	COG2127@1|root,COG2127@2|Bacteria,2IQ3Z@201174|Actinobacteria,22NFT@1653|Corynebacteriaceae	201174|Actinobacteria	S	Involved in the modulation of the specificity of the ClpAP-mediated ATP-dependent protein degradation	clpS	-	-	ko:K06891	-	-	-	-	ko00000	-	-	-	ClpS
diptheriae_01849	698964.CDPW8_1879	3.14e-185	515	2AM47@1|root,31BYD@2|Bacteria,2HN6Z@201174|Actinobacteria,22MHZ@1653|Corynebacteriaceae	201174|Actinobacteria	S	Protein of unknown function (DUF2993)	-	-	-	-	-	-	-	-	-	-	-	-	DUF2993
diptheriae_02062	698964.CDPW8_2083	4.99e-292	800	COG0628@1|root,COG0628@2|Bacteria,2GU1U@201174|Actinobacteria,22RBV@1653|Corynebacteriaceae	201174|Actinobacteria	S	AI-2E family transporter	-	-	-	-	-	-	-	-	-	-	-	-	AI-2E_transport
diptheriae_02119	698964.CDPW8_2137	4.96e-249	685	2B1K4@1|root,31U1J@2|Bacteria,2I8GP@201174|Actinobacteria,22MR5@1653|Corynebacteriaceae	201174|Actinobacteria	S	Protein of unknown function (DUF3068)	porA	-	-	-	-	-	-	-	-	-	-	-	DUF3068
diptheriae_02126	698964.CDPW8_2145	0	1378	COG2409@1|root,COG2409@2|Bacteria,2GJ5A@201174|Actinobacteria,22K4M@1653|Corynebacteriaceae	201174|Actinobacteria	S	drug exporters of the RND superfamily	mmpL1	-	-	ko:K06994,ko:K20470	-	-	-	-	ko00000,ko02000	2.A.6.5.6	-	-	MMPL
diptheriae_02127	698964.CDPW8_2146	4.76e-227	628	COG0392@1|root,COG0392@2|Bacteria,2HXVW@201174|Actinobacteria,22K8N@1653|Corynebacteriaceae	201174|Actinobacteria	S	Integral membrane protein	-	-	-	ko:K07027,ko:K20468	-	-	-	-	ko00000,ko02000	4.D.2,4.D.2.4.1	-	-	LPG_synthase_TM
diptheriae_02139	698964.CDPW8_2155	5.54e-213	588	COG4223@1|root,COG4223@2|Bacteria,2GKXK@201174|Actinobacteria,22JMS@1653|Corynebacteriaceae	201174|Actinobacteria	S	Cutinase	elrF	-	-	-	-	-	-	-	-	-	-	-	Cutinase
diptheriae_00047						T
diptheriae_00048						T
diptheriae_00054	698964.CDPW8_0045	4.19e-205	567	COG1716@1|root,COG1716@2|Bacteria,2GNU2@201174|Actinobacteria,22M4R@1653|Corynebacteriaceae	201174|Actinobacteria	T	FHA domain	fhaA	GO:0003674,GO:0003676,GO:0003723,GO:0003729,GO:0005488,GO:0005575,GO:0005618,GO:0005622,GO:0005623,GO:0005737,GO:0005829,GO:0030312,GO:0044424,GO:0044444,GO:0044464,GO:0071944,GO:0097159,GO:1901363	-	-	-	-	-	-	-	-	-	-	DUF3662,FHA,Yop-YscD_cpl
diptheriae_00260	698964.CDPW8_0346	0	892	COG2114@1|root,COG2972@1|root,COG2114@2|Bacteria,COG2972@2|Bacteria,2GJRI@201174|Actinobacteria,22K6G@1653|Corynebacteriaceae	201174|Actinobacteria	T	Adenylate cyclase, family 3 (some proteins contain HAMP domain)	cya	-	4.6.1.1	ko:K01768	ko00230,ko02025,ko04113,ko04213,map00230,map02025,map04113,map04213	M00695	R00089,R00434	RC00295	ko00000,ko00001,ko00002,ko01000	-	-	-	Guanylate_cyc,HAMP
diptheriae_00527						T
diptheriae_00528	698964.CDPW8_0598	8.5e-285	779	COG4585@1|root,COG4585@2|Bacteria,2GJ4J@201174|Actinobacteria,22KKP@1653|Corynebacteriaceae	201174|Actinobacteria	T	Signal transduction histidine kinase	tcsS3	-	-	-	-	-	-	-	-	-	-	-	HATPase_c,HATPase_c_2,PspC
diptheriae_00660	698964.CDPW8_0730	1.31e-246	677	COG3480@1|root,COG3480@2|Bacteria,2GJDD@201174|Actinobacteria,22KNH@1653|Corynebacteriaceae	201174|Actinobacteria	T	Belongs to the peptidase S16 family	lon	-	-	ko:K07177	ko02024,map02024	-	-	-	ko00000,ko00001,ko01002	-	-	-	Lon_C,PDZ_2
diptheriae_00869	698964.CDPW8_0933	0	1228	COG1217@1|root,COG1217@2|Bacteria,2GJUJ@201174|Actinobacteria,22KCZ@1653|Corynebacteriaceae	201174|Actinobacteria	T	GTP-binding protein	typA	-	-	ko:K06207	-	-	-	-	ko00000	-	-	-	EFG_C,GTP_EFTU,GTP_EFTU_D2
diptheriae_01696	698964.CDPW8_1759	2.04e-138	390	COG2337@1|root,COG2337@2|Bacteria,2GM10@201174|Actinobacteria,22MPT@1653|Corynebacteriaceae	201174|Actinobacteria	T	PemK-like, MazF-like toxin of type II toxin-antitoxin system	-	-	-	-	-	-	-	-	-	-	-	-	PemK_toxin
diptheriae_01874						T
diptheriae_01968	698964.CDPW8_2020	9.2e-286	782	COG5278@1|root,COG5278@2|Bacteria,2GJ1Q@201174|Actinobacteria,22KTF@1653|Corynebacteriaceae	201174|Actinobacteria	T	phosphoserine phosphatase activity	-	-	-	-	-	-	-	-	-	-	-	-	-
diptheriae_01969						T
diptheriae_01970						T
diptheriae_01158	698964.CDPW8_1220	5.42e-237	654	COG0805@1|root,COG0805@2|Bacteria,2GJK8@201174|Actinobacteria,22KKR@1653|Corynebacteriaceae	201174|Actinobacteria	U	Part of the twin-arginine translocation (Tat) system that transports large folded proteins containing a characteristic twin-arginine motif in their signal peptide across membranes. Together with TatB, TatC is part of a receptor directly interacting with Tat signal peptides	tatC	GO:0003674,GO:0005215,GO:0005575,GO:0005622,GO:0005623,GO:0005737,GO:0005829,GO:0005886,GO:0006810,GO:0006886,GO:0008104,GO:0008150,GO:0008320,GO:0008565,GO:0009977,GO:0015031,GO:0015291,GO:0015399,GO:0015405,GO:0015450,GO:0015833,GO:0016020,GO:0022804,GO:0022857,GO:0022884,GO:0032991,GO:0033036,GO:0033281,GO:0034613,GO:0040007,GO:0042886,GO:0042887,GO:0043953,GO:0044424,GO:0044425,GO:0044444,GO:…	-	ko:K03118	ko03060,ko03070,map03060,map03070	M00336	-	-	ko00000,ko00001,ko00002,ko02044	2.A.64	-	-	TatC
diptheriae_01288	698964.CDPW8_1345	4.57e-248	683	COG0341@1|root,COG0341@2|Bacteria,2GJRS@201174|Actinobacteria,22JID@1653|Corynebacteriaceae	201174|Actinobacteria	U	Part of the Sec protein translocase complex. Interacts with the SecYEG preprotein conducting channel. SecDF uses the proton motive force (PMF) to complete protein translocation after the ATP-dependent function of SecA	secF	GO:0005575,GO:0005618,GO:0005623,GO:0005886,GO:0005887,GO:0006810,GO:0008104,GO:0008150,GO:0015031,GO:0015833,GO:0016020,GO:0016021,GO:0030312,GO:0031224,GO:0031226,GO:0033036,GO:0042886,GO:0044425,GO:0044459,GO:0044464,GO:0045184,GO:0051179,GO:0051234,GO:0071702,GO:0071705,GO:0071944	-	ko:K03072,ko:K03074	ko03060,ko03070,map03060,map03070	M00335	-	-	ko00000,ko00001,ko00002,ko02044	2.A.6.4,3.A.5.2,3.A.5.7	-	-	SecD_SecF,Sec_GG
diptheriae_01289	698964.CDPW8_1346	0	1110	COG0342@1|root,COG0342@2|Bacteria,2GJTT@201174|Actinobacteria,22KMC@1653|Corynebacteriaceae	201174|Actinobacteria	U	Part of the Sec protein translocase complex. Interacts with the SecYEG preprotein conducting channel. SecDF uses the proton motive force (PMF) to complete protein translocation after the ATP-dependent function of SecA	secD	GO:0005575,GO:0005576,GO:0005618,GO:0005622,GO:0005623,GO:0005737,GO:0005829,GO:0005886,GO:0005887,GO:0006810,GO:0008104,GO:0008150,GO:0015031,GO:0015833,GO:0016020,GO:0016021,GO:0030312,GO:0031224,GO:0031226,GO:0033036,GO:0042886,GO:0044424,GO:0044425,GO:0044444,GO:0044459,GO:0044464,GO:0045184,GO:0051179,GO:0051234,GO:0071702,GO:0071705,GO:0071944	-	ko:K03072	ko03060,ko03070,map03060,map03070	M00335	-	-	ko00000,ko00001,ko00002,ko02044	2.A.6.4,3.A.5.2,3.A.5.7	-	-	SecD_SecF,Sec_GG
diptheriae_01217	698964.CDPW8_1277	4.58e-177	494	COG0842@1|root,COG0842@2|Bacteria,2GN6S@201174|Actinobacteria,22JPN@1653|Corynebacteriaceae	201174|Actinobacteria	V	ABC-type multidrug transport system, permease component	-	-	-	ko:K01992	-	M00254	-	-	ko00000,ko00002,ko02000	3.A.1	-	-	ABC2_membrane,ABC2_membrane_3
diptheriae_01803	698964.CDPW8_1857	4.11e-172	481	COG1136@1|root,COG1136@2|Bacteria,2GJN6@201174|Actinobacteria,22JM1@1653|Corynebacteriaceae	201174|Actinobacteria	V	ABC-type antimicrobial peptide transport system, ATPase component	-	-	-	ko:K02003	-	M00258	-	-	ko00000,ko00002,ko02000	3.A.1	-	-	ABC_tran
diptheriae_01841	698964.CDPW8_1871	0	968	COG4988@1|root,COG4988@2|Bacteria,2I2DP@201174|Actinobacteria,22M24@1653|Corynebacteriaceae	201174|Actinobacteria	V	COG4988 ABC-type transport system involved in cytochrome bd biosynthesis, ATPase and permease components	cydD	-	-	ko:K16013	ko02010,map02010	-	-	-	ko00000,ko00001,ko02000	3.A.1.129	-	-	ABC_membrane,ABC_tran
diptheriae_02114	945712.CULC22_02169	3.23e-282	785	COG2720@1|root,COG2720@2|Bacteria,2GISH@201174|Actinobacteria,22KXA@1653|Corynebacteriaceae	201174|Actinobacteria	V	vancomycin resistance protein	-	-	-	-	-	-	-	-	-	-	-	-	PG_binding_4,VanW

## Sheet: Enriched
query	seed_ortholog	evalue	score	eggNOG_OGs	max_annot_lvl	COG_category	Description	Preferred_name	GOs	EC	KEGG_ko	KEGG_Pathway	KEGG_Module	KEGG_Reaction	KEGG_rclass	BRITE	KEGG_TC	CAZy	BiGG_Reaction	PFAMs
diptheriae_00187	698964.CDPW8_0283	2.21e-229	632.0	COG2390@1|root,COG2390@2|Bacteria,2GMIM@201174|Actinobacteria,22KKF@1653|Corynebacteriaceae	201174|Actinobacteria	K	Transcriptional regulator, contains sigma factor-related N-terminal domain	deoR	-	-	ko:K05346	-	-	-	-	ko00000,ko03000	-	-	-	HTH_23,MarR_2,Sigma70_r4,Sigma70_r4_2,Sugar-bind
diptheriae_00193	698964.CDPW8_0288	6.52e-140	397.0	COG0274@1|root,COG0274@2|Bacteria,2GJIR@201174|Actinobacteria,22MB7@1653|Corynebacteriaceae	201174|Actinobacteria	F	Catalyzes a reversible aldol reaction between acetaldehyde and D-glyceraldehyde 3-phosphate to generate 2-deoxy- D-ribose 5-phosphate	deoC	-	4.1.2.4	ko:K01619	ko00030,map00030	-	R01066	RC00436,RC00437	ko00000,ko00001,ko01000	-	-	-	DeoC
diptheriae_00228	698964.CDPW8_0316	7.22e-199	550.0	COG0491@1|root,COG0491@2|Bacteria,2GKP9@201174|Actinobacteria,22JSB@1653|Corynebacteriaceae	201174|Actinobacteria	S	Zn-dependent hydrolases including glyoxylases	pksB_1	-	-	-	-	-	-	-	-	-	-	-	Lactamase_B
diptheriae_00310	698964.CDPW8_0390	3.1e-268	735.0	COG5002@1|root,COG5002@2|Bacteria,2GJY7@201174|Actinobacteria,22KS1@1653|Corynebacteriaceae	201174|Actinobacteria	T	Histidine kinase	senX3	GO:0005575,GO:0005576,GO:0005623,GO:0005886,GO:0006464,GO:0006468,GO:0006793,GO:0006796,GO:0006807,GO:0008150,GO:0008152,GO:0009405,GO:0009987,GO:0016020,GO:0016310,GO:0018106,GO:0018193,GO:0018202,GO:0019538,GO:0036211,GO:0043170,GO:0043412,GO:0044237,GO:0044238,GO:0044260,GO:0044267,GO:0044419,GO:0044464,GO:0046777,GO:0051704,GO:0071704,GO:0071944,GO:1901564	2.7.13.3	ko:K07768	ko02020,map02020	M00443	-	-	ko00000,ko00001,ko00002,ko01000,ko01001,ko02022	-	-	-	HATPase_c,HisKA
diptheriae_00732	698964.CDPW8_0798	1.91e-183	509.0	COG1218@1|root,COG1218@2|Bacteria,2GMW7@201174|Actinobacteria,22K2A@1653|Corynebacteriaceae	201174|Actinobacteria	P	Inositol monophosphatase	cysQ	-	3.1.3.7	ko:K01082	ko00920,ko01100,ko01120,ko01130,map00920,map01100,map01120,map01130	-	R00188,R00508	RC00078	ko00000,ko00001,ko01000,ko03016	-	-	-	Inositol_P
diptheriae_00832	698964.CDPW8_0897	3.01e-224	617.0	COG1072@1|root,COG1072@2|Bacteria,2GIRR@201174|Actinobacteria,22JYV@1653|Corynebacteriaceae	201174|Actinobacteria	F	Pantothenic acid kinase	coaA	GO:0003674,GO:0003824,GO:0004594,GO:0005575,GO:0005622,GO:0005623,GO:0005737,GO:0005829,GO:0006139,GO:0006163,GO:0006164,GO:0006725,GO:0006732,GO:0006753,GO:0006793,GO:0006796,GO:0006807,GO:0008150,GO:0008152,GO:0009058,GO:0009108,GO:0009117,GO:0009150,GO:0009152,GO:0009165,GO:0009259,GO:0009260,GO:0009987,GO:0015936,GO:0015937,GO:0016301,GO:0016310,GO:0016740,GO:0016772,GO:0016773,GO:0018130,GO:…	2.7.1.33	ko:K00867	ko00770,ko01100,map00770,map01100	M00120	R02971,R03018,R04391	RC00002,RC00017	ko00000,ko00001,ko00002,ko01000	-	-	-	PRK
diptheriae_00952	698964.CDPW8_1018	1.25e-59	188.0	2BJAR@1|root,32DKN@2|Bacteria,2IT37@201174|Actinobacteria,22NH3@1653|Corynebacteriaceae	201174|Actinobacteria	-	-	-	-	-	-	-	-	-	-	-	-	-	-	-
diptheriae_00972	698964.CDPW8_1040	0.0	1372.0	COG0366@1|root,COG0366@2|Bacteria,2GJKR@201174|Actinobacteria,22JSH@1653|Corynebacteriaceae	201174|Actinobacteria	G	Maltosyltransferase that uses maltose 1-phosphate (M1P) as the sugar donor to elongate linear or branched alpha-(1- 4)- glucans. Is involved in a branched alpha-glucan biosynthetic pathway from trehalose, together with TreS, Mak and GlgB	glgE	GO:0003674,GO:0003824,GO:0005575,GO:0005622,GO:0005623,GO:0005737,GO:0005829,GO:0005886,GO:0008150,GO:0016020,GO:0016740,GO:0016757,GO:0016758,GO:0040007,GO:0044424,GO:0044444,GO:0044464,GO:0071944	2.4.99.16	ko:K16147	ko00500,ko01100,map00500,map01100	-	R09994	-	ko00000,ko00001,ko01000	-	GH13	-	Alpha-amylase,DUF3416
diptheriae_01221	698964.CDPW8_1281	2.35e-245	675.0	COG0176@1|root,COG0176@2|Bacteria,2GMF9@201174|Actinobacteria,22KI1@1653|Corynebacteriaceae	201174|Actinobacteria	H	Transaldolase is important for the balance of metabolites in the pentose-phosphate pathway	tal	GO:0005575,GO:0005576,GO:0005622,GO:0005623,GO:0005737,GO:0005829,GO:0008150,GO:0040007,GO:0044424,GO:0044444,GO:0044464	2.2.1.2	ko:K00616	ko00030,ko01100,ko01110,ko01120,ko01130,ko01200,ko01230,map00030,map01100,map01110,map01120,map01130,map01200,map01230	M00004,M00007	R01827	RC00439,RC00604	ko00000,ko00001,ko00002,ko01000	-	-	-	TAL_FSA
diptheriae_01548	698964.CDPW8_1600	3.24e-143	403.0	COG0454@1|root,COG0456@2|Bacteria,2GM3A@201174|Actinobacteria,22N5J@1653|Corynebacteriaceae	201174|Actinobacteria	K	GNAT family	-	-	-	-	-	-	-	-	-	-	-	-	Acetyltransf_1,Acetyltransf_10,Acetyltransf_7
diptheriae_01672	698964.CDPW8_1734	0.0	1001.0	COG0747@1|root,COG0747@2|Bacteria,2GJ4B@201174|Actinobacteria,22M2K@1653|Corynebacteriaceae	201174|Actinobacteria	E	ABC-type dipeptide transport system periplasmic component	-	-	-	ko:K02035	ko02024,map02024	M00239	-	-	ko00000,ko00001,ko00002,ko02000	3.A.1.5	-	-	SBP_bac_5
diptheriae_01675	698964.CDPW8_1737	0.0	911.0	COG1123@1|root,COG4172@2|Bacteria,2H3HY@201174|Actinobacteria,22K9W@1653|Corynebacteriaceae	201174|Actinobacteria	P	Belongs to the ABC transporter superfamily	oppDF2	-	-	ko:K02031,ko:K02032,ko:K02034	ko02024,map02024	M00239	-	-	ko00000,ko00001,ko00002,ko02000	3.A.1.5	-	-	ABC_tran,oligo_HPY
diptheriae_01724	698964.CDPW8_1786	2.12e-281	774.0	COG0544@1|root,COG0544@2|Bacteria,2GJIG@201174|Actinobacteria,22JV9@1653|Corynebacteriaceae	201174|Actinobacteria	D	Involved in protein export. Acts as a chaperone by maintaining the newly synthesized protein in an open conformation. Functions as a peptidyl-prolyl cis-trans isomerase	tig	GO:0005575,GO:0005618,GO:0005622,GO:0005623,GO:0005737,GO:0005829,GO:0005886,GO:0006950,GO:0007154,GO:0008150,GO:0009267,GO:0009605,GO:0009987,GO:0009991,GO:0016020,GO:0030312,GO:0031667,GO:0031668,GO:0031669,GO:0033554,GO:0042221,GO:0042594,GO:0044424,GO:0044444,GO:0044464,GO:0046677,GO:0050896,GO:0051716,GO:0071496,GO:0071944	-	ko:K03545	-	-	-	-	ko00000	-	-	-	FKBP_C,Trigger_C,Trigger_N
diptheriae_01851	698964.CDPW8_1881	1.6e-159	446.0	COG4044@1|root,COG4044@2|Bacteria,2GKGF@201174|Actinobacteria,22K56@1653|Corynebacteriaceae	201174|Actinobacteria	S	May play a role in the intracellular transport of hydrophobic ligands	-	GO:0005575,GO:0005623,GO:0005886,GO:0016020,GO:0044464,GO:0071944	-	-	-	-	-	-	-	-	-	-	DUF1794
diptheriae_01902	698964.CDPW8_1934	0.0	1649.0	COG0542@1|root,COG0542@2|Bacteria,2GJ77@201174|Actinobacteria,22KCH@1653|Corynebacteriaceae	201174|Actinobacteria	O	ATPases with chaperone activity, ATP-binding subunit	clpC	GO:0003674,GO:0003824,GO:0005488,GO:0005515,GO:0005575,GO:0005618,GO:0005622,GO:0005623,GO:0005737,GO:0005829,GO:0005886,GO:0006457,GO:0008150,GO:0009987,GO:0016020,GO:0016462,GO:0016787,GO:0016817,GO:0016818,GO:0016887,GO:0017111,GO:0030312,GO:0040007,GO:0042802,GO:0042803,GO:0044183,GO:0044424,GO:0044444,GO:0044464,GO:0046983,GO:0071944	-	ko:K03696	ko01100,map01100	-	-	-	ko00000,ko03110	-	-	-	AAA,AAA_2,ClpB_D2-small,Clp_N,UVR
diptheriae_02236	698964.CDPW8_2261	1.49e-195	545.0	COG0589@1|root,COG0589@2|Bacteria,2I8XM@201174|Actinobacteria,22KRV@1653|Corynebacteriaceae	201174|Actinobacteria	T	Universal stress protein UspA and related nucleotide-binding proteins	uspA4	GO:0008150,GO:0040007	-	-	-	-	-	-	-	-	-	-	Usp
